# Supplementary material for: Mixture-Based Screening of Focused Combinatorial Libraries by NMR: Application to the Antiapoptotic Protein hMcl-1
Source: J Med Chem. 2023 Jul 19;66(14):10108–18. doi: 10.1021/acs.jmedchem.3c01073 (PMC10388297; doi:10.1021/acs.jmedchem.3c01073)
Supplement: Supplementary file 1 — jm3c01073_si_001.csv [file jm3c01073_si_001.csv]

Compound	SMILE	Kd (uM) (n=2)
60	O=C([C@H](NS(=O)(C1=C(OC)C=C(C)C(C(C)C)=C1)=O)CC(O)=O)N2[C@H](C(N[C@@H](CC3=CNC4=C3C=CC=C4)C(N)=O)=O)CC5C2CCCC5	2.84 ± 0.7
59	O=C([C@H](NS(=O)(C1=C(OC)C=C(C)C(C(C)C)=C1)=O)CC(O)=O)N2[C@H](C(N[C@@H](CC3=CNC4=C3C=C(OC)C=C4)C(N)=O)=O)CC5C2CCCC5	4.62 ± 0.4
50	O=C([C@H](NS(=O)(C1=C(OC)C=CC(C(C)C)=C1)=O)CC(O)=O)N2[C@H](C(N[C@@H](CC3=CNC4=C3C=CC=C4)C(N)=O)=O)CC5C2CCCC5	1.71 ± 0.3
