# Supplementary material for: Mixture-Based Screening of Focused Combinatorial Libraries by NMR: Application to the Antiapoptotic Protein hMcl-1
Source: J Med Chem. 2023 Jul 19;66(14):10108–18. doi: 10.1021/acs.jmedchem.3c01073 (PMC10388297; doi:10.1021/acs.jmedchem.3c01073)
Supplement: Supplementary file 2 — jm3c01073_si_002.pdb [file jm3c01073_si_002.pdb]

HEADER    6p3p                                                        
REMARK  99                                                                      
REMARK  99 MOE v2022.02 (Chemical Computing Group ULC) Thu May  4 15:23:13 2023 
SEQRES   1 A  150  SER ASP GLU LEU TYR ARG GLN SER LEU GLU ILE ILE SER
SEQRES   2 A  150  ARG TYR LEU ARG GLU GLN ALA THR GLY ALA LYS ASP THR
SEQRES   3 A  150  LYS PRO MET GLY ARG SER GLY ALA THR SER ARG LYS ALA
SEQRES   4 A  150  LEU GLU THR LEU ARG ARG VAL GLY ASP GLY VAL GLN ARG
SEQRES   5 A  150  ASN HIS GLU THR ALA PHE GLN GLY MET LEU ARG LYS LEU
SEQRES   6 A  150  ASP ILE LYS ASN GLU ASP ASP VAL LYS SER LEU SER ARG
SEQRES   7 A  150  VAL MET ILE HIS VAL PHE SER ASP GLY VAL THR ASN TRP
SEQRES   8 A  150  GLY ARG ILE VAL THR LEU ILE SER PHE GLY ALA PHE VAL
SEQRES   9 A  150  ALA LYS HIS LEU LYS THR ILE ASN GLN GLU SER CYS ILE
SEQRES  10 A  150  GLU PRO LEU ALA GLU SER ILE THR ASP VAL LEU VAL ARG
SEQRES  11 A  150  THR LYS ARG ASP TRP LEU VAL LYS GLN ARG GLY TRP ASP
SEQRES  12 A  150  GLY PHE VAL GLU PHE PHE HIS
HELIX    1   1 GLU A  173  THR A  191  1               Generated by MOE   19
HELIX    2   2 GLY A  203  ASN A  223  1               Generated by MOE   21
HELIX    3   3 GLU A  225  LEU A  235  1               Generated by MOE   11
HELIX    4   4 GLU A  240  SER A  255  1               Generated by MOE   16
HELIX    5   5 TRP A  261  THR A  280  1               Generated by MOE   20
HELIX    6   6 GLU A  284  CYS A  286  5               Generated by MOE    3
HELIX    7   7 ILE A  287  LYS A  308  1               Generated by MOE   22
HELIX    8   8 GLY A  311  PHE A  319  1               Generated by MOE    9
ATOM      1  N   SER A 171      11.610   7.200  -6.409  1.00  0.00           N  
ATOM      2  CA  SER A 171      12.479   8.100  -7.219  1.00  0.00           C  
ATOM      3  C   SER A 171      11.711   8.866  -8.303  1.00  0.00           C  
ATOM      4  O   SER A 171      12.307   9.248  -9.309  1.00  0.00           O  
ATOM      5  CB  SER A 171      13.598   7.283  -7.887  1.00  0.00           C  
ATOM      6  OG  SER A 171      14.146   6.312  -7.004  1.00  0.00           O  
ATOM      7  H1  SER A 171      10.629   7.148  -6.598  1.00  0.00           H  
ATOM      8  H2  SER A 171      12.015   6.637  -5.662  1.00  0.00           H  
ATOM      9  HA  SER A 171      12.934   8.834  -6.538  1.00  0.00           H  
ATOM     10  HB2 SER A 171      13.186   6.770  -8.768  1.00  0.00           H  
ATOM     11  HB3 SER A 171      14.399   7.968  -8.203  1.00  0.00           H  
ATOM     12  HG  SER A 171      14.832   5.829  -7.450  1.00  0.00           H  
ATOM     13  N   ASP A 172      10.420   9.129  -8.089  1.00  0.00           N  
ATOM     14  CA  ASP A 172       9.573   9.760  -9.112  1.00  0.00           C  
ATOM     15  C   ASP A 172       8.976  11.049  -8.541  1.00  0.00           C  
ATOM     16  O   ASP A 172       7.886  11.045  -7.934  1.00  0.00           O  
ATOM     17  CB  ASP A 172       8.495   8.765  -9.558  1.00  0.00           C  
ATOM     18  CG  ASP A 172       7.624   9.283 -10.698  1.00  0.00           C  
ATOM     19  OD1 ASP A 172       7.705  10.476 -11.071  1.00  0.00           O  
ATOM     20  OD2 ASP A 172       6.851   8.464 -11.229  1.00  0.00           O1-
ATOM     21  H   ASP A 172      10.017   8.890  -7.206  1.00  0.00           H  
ATOM     22  HA  ASP A 172      10.192  10.018  -9.984  1.00  0.00           H  
ATOM     23  HB2 ASP A 172       8.990   7.841  -9.890  1.00  0.00           H  
ATOM     24  HB3 ASP A 172       7.847   8.544  -8.697  1.00  0.00           H  
ATOM     25  N   GLU A 173       9.713  12.145  -8.713  1.00  0.00           N  
ATOM     26  CA  GLU A 173       9.324  13.430  -8.136  1.00  0.00           C  
ATOM     27  C   GLU A 173       8.021  13.969  -8.717  1.00  0.00           C  
ATOM     28  O   GLU A 173       7.214  14.553  -7.978  1.00  0.00           O  
ATOM     29  CB  GLU A 173      10.433  14.475  -8.284  1.00  0.00           C  
ATOM     30  CG  GLU A 173      10.098  15.874  -7.768  1.00  0.00           C  
ATOM     31  CD  GLU A 173       9.782  15.969  -6.273  1.00  0.00           C  
ATOM     32  OE1 GLU A 173       9.313  17.052  -5.864  1.00  0.00           O  
ATOM     33  OE2 GLU A 173       9.973  15.004  -5.498  1.00  0.00           O1-
ATOM     34  H   GLU A 173      10.554  12.087  -9.251  1.00  0.00           H  
ATOM     35  HA  GLU A 173       9.162  13.266  -7.061  1.00  0.00           H  
ATOM     36  HB2 GLU A 173      11.314  14.114  -7.733  1.00  0.00           H  
ATOM     37  HB3 GLU A 173      10.678  14.559  -9.353  1.00  0.00           H  
ATOM     38  HG2 GLU A 173      10.960  16.526  -7.974  1.00  0.00           H  
ATOM     39  HG3 GLU A 173       9.221  16.239  -8.323  1.00  0.00           H  
ATOM     40  N   LEU A 174       7.805  13.780 -10.018  1.00  0.00           N  
ATOM     41  CA  LEU A 174       6.547  14.240 -10.625  1.00  0.00           C  
ATOM     42  C   LEU A 174       5.368  13.557  -9.969  1.00  0.00           C  
ATOM     43  O   LEU A 174       4.397  14.228  -9.591  1.00  0.00           O  
ATOM     44  CB  LEU A 174       6.502  13.998 -12.140  1.00  0.00           C  
ATOM     45  CG  LEU A 174       5.207  14.433 -12.847  1.00  0.00           C  
ATOM     46  CD1 LEU A 174       4.938  15.924 -12.701  1.00  0.00           C  
ATOM     47  CD2 LEU A 174       5.274  14.033 -14.313  1.00  0.00           C  
ATOM     48  H   LEU A 174       8.496  13.326 -10.580  1.00  0.00           H  
ATOM     49  HA  LEU A 174       6.464  15.323 -10.450  1.00  0.00           H  
ATOM     50  HB2 LEU A 174       7.337  14.550 -12.595  1.00  0.00           H  
ATOM     51  HB3 LEU A 174       6.636  12.920 -12.314  1.00  0.00           H  
ATOM     52  HG  LEU A 174       4.368  13.895 -12.381  1.00  0.00           H  
ATOM     53 HD11 LEU A 174       5.776  16.492 -13.131  1.00  0.00           H  
ATOM     54 HD12 LEU A 174       4.010  16.183 -13.231  1.00  0.00           H  
ATOM     55 HD13 LEU A 174       4.834  16.175 -11.635  1.00  0.00           H  
ATOM     56 HD21 LEU A 174       5.397  12.943 -14.390  1.00  0.00           H  
ATOM     57 HD22 LEU A 174       4.344  14.334 -14.818  1.00  0.00           H  
ATOM     58 HD23 LEU A 174       6.129  14.533 -14.791  1.00  0.00           H  
ATOM     59  N   TYR A 175       5.444  12.238  -9.819  1.00  0.00           N  
ATOM     60  CA  TYR A 175       4.370  11.499  -9.162  1.00  0.00           C  
ATOM     61  C   TYR A 175       4.182  11.985  -7.729  1.00  0.00           C  
ATOM     62  O   TYR A 175       3.065  12.296  -7.320  1.00  0.00           O  
ATOM     63  CB  TYR A 175       4.604   9.990  -9.167  1.00  0.00           C  
ATOM     64  CG  TYR A 175       3.401   9.251  -8.650  1.00  0.00           C  
ATOM     65  CD1 TYR A 175       2.352   8.927  -9.507  1.00  0.00           C  
ATOM     66  CD2 TYR A 175       3.275   8.927  -7.300  1.00  0.00           C  
ATOM     67  CE1 TYR A 175       1.229   8.269  -9.043  1.00  0.00           C  
ATOM     68  CE2 TYR A 175       2.152   8.269  -6.823  1.00  0.00           C  
ATOM     69  CZ  TYR A 175       1.133   7.941  -7.698  1.00  0.00           C  
ATOM     70  OH  TYR A 175       0.004   7.292  -7.245  1.00  0.00           O  
ATOM     71  H   TYR A 175       6.246  11.747 -10.160  1.00  0.00           H  
ATOM     72  HA  TYR A 175       3.441  11.697  -9.717  1.00  0.00           H  
ATOM     73  HB2 TYR A 175       5.469   9.759  -8.528  1.00  0.00           H  
ATOM     74  HB3 TYR A 175       4.811   9.662 -10.197  1.00  0.00           H  
ATOM     75  HD1 TYR A 175       2.418   9.195 -10.555  1.00  0.00           H  
ATOM     76  HD2 TYR A 175       4.069   9.194  -6.612  1.00  0.00           H  
ATOM     77  HE1 TYR A 175       0.428   8.011  -9.726  1.00  0.00           H  
ATOM     78  HE2 TYR A 175       2.073   8.014  -5.772  1.00  0.00           H  
ATOM     79  HH  TYR A 175      -0.589   7.144  -7.972  1.00  0.00           H  
ATOM     80  N   ARG A 176       5.281  12.080  -6.974  1.00  0.00           N  
ATOM     81  CA  ARG A 176       5.200  12.482  -5.556  1.00  0.00           C  
ATOM     82  C   ARG A 176       4.561  13.865  -5.379  1.00  0.00           C  
ATOM     83  O   ARG A 176       3.622  14.032  -4.577  1.00  0.00           O  
ATOM     84  CB  ARG A 176       6.597  12.475  -4.907  1.00  0.00           C  
ATOM     85  CG  ARG A 176       6.585  12.693  -3.392  1.00  0.00           C  
ATOM     86  CD  ARG A 176       7.811  13.445  -2.881  1.00  0.00           C  
ATOM     87  NE  ARG A 176       7.941  14.788  -3.455  1.00  0.00           N  
ATOM     88  CZ  ARG A 176       7.218  15.860  -3.121  1.00  0.00           C  
ATOM     89  NH1 ARG A 176       7.439  17.017  -3.740  1.00  0.00           N1+
ATOM     90  NH2 ARG A 176       6.286  15.810  -2.174  1.00  0.00           N  
ATOM     91  H   ARG A 176       6.173  11.875  -7.377  1.00  0.00           H  
ATOM     92  HA  ARG A 176       4.571  11.746  -5.033  1.00  0.00           H  
ATOM     93  HB2 ARG A 176       7.068  11.502  -5.112  1.00  0.00           H  
ATOM     94  HB3 ARG A 176       7.195  13.276  -5.366  1.00  0.00           H  
ATOM     95  HG2 ARG A 176       5.686  13.271  -3.129  1.00  0.00           H  
ATOM     96  HG3 ARG A 176       6.547  11.711  -2.898  1.00  0.00           H  
ATOM     97  HD2 ARG A 176       7.735  13.537  -1.788  1.00  0.00           H  
ATOM     98  HD3 ARG A 176       8.710  12.866  -3.138  1.00  0.00           H  
ATOM     99  HE  ARG A 176       8.657  14.917  -4.184  1.00  0.00           H  
ATOM    100 HH11 ARG A 176       8.163  17.080  -4.470  1.00  0.00           H  
ATOM    101 HH12 ARG A 176       6.886  17.849  -3.489  1.00  0.00           H  
ATOM    102 HH21 ARG A 176       6.105  14.927  -1.675  1.00  0.00           H  
ATOM    103 HH22 ARG A 176       5.745  16.654  -1.939  1.00  0.00           H  
ATOM    104  N   GLN A 177       5.041  14.849  -6.135  1.00  0.00           N  
ATOM    105  CA  GLN A 177       4.499  16.203  -6.044  1.00  0.00           C  
ATOM    106  C   GLN A 177       3.044  16.263  -6.513  1.00  0.00           C  
ATOM    107  O   GLN A 177       2.223  16.972  -5.922  1.00  0.00           O  
ATOM    108  CB  GLN A 177       5.309  17.194  -6.861  1.00  0.00           C  
ATOM    109  CG  GLN A 177       4.889  18.645  -6.659  1.00  0.00           C  
ATOM    110  CD  GLN A 177       5.749  19.606  -7.440  1.00  0.00           C  
ATOM    111  OE1 GLN A 177       6.429  19.212  -8.382  1.00  0.00           O  
ATOM    112  NE2 GLN A 177       5.729  20.880  -7.050  1.00  0.00           N  
ATOM    113  H   GLN A 177       5.785  14.659  -6.776  1.00  0.00           H  
ATOM    114  HA  GLN A 177       4.537  16.510  -4.988  1.00  0.00           H  
ATOM    115  HB2 GLN A 177       6.367  17.096  -6.576  1.00  0.00           H  
ATOM    116  HB3 GLN A 177       5.192  16.944  -7.926  1.00  0.00           H  
ATOM    117  HG2 GLN A 177       3.845  18.759  -6.986  1.00  0.00           H  
ATOM    118  HG3 GLN A 177       4.967  18.890  -5.590  1.00  0.00           H  
ATOM    119 HE21 GLN A 177       5.162  21.157  -6.274  1.00  0.00           H  
ATOM    120 HE22 GLN A 177       6.281  21.560  -7.533  1.00  0.00           H  
ATOM    121  N   SER A 178       2.734  15.540  -7.590  1.00  0.00           N  
ATOM    122  CA  SER A 178       1.368  15.569  -8.118  1.00  0.00           C  
ATOM    123  C   SER A 178       0.397  14.957  -7.131  1.00  0.00           C  
ATOM    124  O   SER A 178      -0.702  15.494  -6.932  1.00  0.00           O  
ATOM    125  CB  SER A 178       1.264  14.812  -9.438  1.00  0.00           C  
ATOM    126  OG  SER A 178       2.098  15.377 -10.429  1.00  0.00           O  
ATOM    127  H   SER A 178       3.432  14.980  -8.036  1.00  0.00           H  
ATOM    128  HA  SER A 178       1.086  16.618  -8.290  1.00  0.00           H  
ATOM    129  HB2 SER A 178       1.562  13.766  -9.274  1.00  0.00           H  
ATOM    130  HB3 SER A 178       0.222  14.845  -9.787  1.00  0.00           H  
ATOM    131  HG  SER A 178       2.010  14.884 -11.236  1.00  0.00           H  
ATOM    132  N   LEU A 179       0.789  13.837  -6.521  1.00  0.00           N  
ATOM    133  CA  LEU A 179      -0.052  13.202  -5.497  1.00  0.00           C  
ATOM    134  C   LEU A 179      -0.235  14.117  -4.290  1.00  0.00           C  
ATOM    135  O   LEU A 179      -1.341  14.213  -3.742  1.00  0.00           O  
ATOM    136  CB  LEU A 179       0.508  11.847  -5.060  1.00  0.00           C  
ATOM    137  CG  LEU A 179      -0.315  11.104  -3.996  1.00  0.00           C  
ATOM    138  CD1 LEU A 179      -1.744  10.840  -4.458  1.00  0.00           C  
ATOM    139  CD2 LEU A 179       0.370   9.806  -3.619  1.00  0.00           C  
ATOM    140  H   LEU A 179       1.667  13.424  -6.764  1.00  0.00           H  
ATOM    141  HA  LEU A 179      -1.043  13.027  -5.942  1.00  0.00           H  
ATOM    142  HB2 LEU A 179       0.572  11.204  -5.950  1.00  0.00           H  
ATOM    143  HB3 LEU A 179       1.517  12.012  -4.654  1.00  0.00           H  
ATOM    144  HG  LEU A 179      -0.363  11.740  -3.100  1.00  0.00           H  
ATOM    145 HD11 LEU A 179      -1.727  10.233  -5.375  1.00  0.00           H  
ATOM    146 HD12 LEU A 179      -2.290  10.299  -3.671  1.00  0.00           H  
ATOM    147 HD13 LEU A 179      -2.246  11.797  -4.661  1.00  0.00           H  
ATOM    148 HD21 LEU A 179       1.374  10.022  -3.224  1.00  0.00           H  
ATOM    149 HD22 LEU A 179      -0.223   9.289  -2.850  1.00  0.00           H  
ATOM    150 HD23 LEU A 179       0.456   9.165  -4.509  1.00  0.00           H  
ATOM    151  N   GLU A 180       0.835  14.787  -3.870  1.00  0.00           N  
ATOM    152  CA  GLU A 180       0.733  15.710  -2.735  1.00  0.00           C  
ATOM    153  C   GLU A 180      -0.317  16.805  -3.001  1.00  0.00           C  
ATOM    154  O   GLU A 180      -1.197  17.055  -2.160  1.00  0.00           O  
ATOM    155  CB  GLU A 180       2.098  16.328  -2.403  1.00  0.00           C  
ATOM    156  CG  GLU A 180       2.018  17.377  -1.306  1.00  0.00           C  
ATOM    157  CD  GLU A 180       3.365  17.752  -0.738  1.00  0.00           C  
ATOM    158  OE1 GLU A 180       4.387  17.633  -1.445  1.00  0.00           O  
ATOM    159  OE2 GLU A 180       3.397  18.171   0.437  1.00  0.00           O1-
ATOM    160  H   GLU A 180       1.714  14.661  -4.331  1.00  0.00           H  
ATOM    161  HA  GLU A 180       0.402  15.132  -1.860  1.00  0.00           H  
ATOM    162  HB2 GLU A 180       2.776  15.527  -2.074  1.00  0.00           H  
ATOM    163  HB3 GLU A 180       2.501  16.799  -3.312  1.00  0.00           H  
ATOM    164  HG2 GLU A 180       1.550  18.282  -1.722  1.00  0.00           H  
ATOM    165  HG3 GLU A 180       1.393  16.983  -0.491  1.00  0.00           H  
ATOM    166  N   ILE A 181      -0.228  17.427  -4.173  1.00  0.00           N  
ATOM    167  CA  ILE A 181      -1.142  18.517  -4.565  1.00  0.00           C  
ATOM    168  C   ILE A 181      -2.576  17.980  -4.685  1.00  0.00           C  
ATOM    169  O   ILE A 181      -3.518  18.534  -4.118  1.00  0.00           O  
ATOM    170  CB  ILE A 181      -0.671  19.193  -5.868  1.00  0.00           C  
ATOM    171  CG1 ILE A 181       0.655  19.919  -5.618  1.00  0.00           C  
ATOM    172  CG2 ILE A 181      -1.702  20.194  -6.381  1.00  0.00           C  
ATOM    173  CD1 ILE A 181       1.438  20.220  -6.872  1.00  0.00           C  
ATOM    174  H   ILE A 181       0.486  17.145  -4.814  1.00  0.00           H  
ATOM    175  HA  ILE A 181      -1.130  19.277  -3.770  1.00  0.00           H  
ATOM    176  HB  ILE A 181      -0.519  18.417  -6.633  1.00  0.00           H  
ATOM    177 HG12 ILE A 181       0.438  20.870  -5.110  1.00  0.00           H  
ATOM    178 HG13 ILE A 181       1.277  19.288  -4.966  1.00  0.00           H  
ATOM    179 HG21 ILE A 181      -1.872  20.968  -5.619  1.00  0.00           H  
ATOM    180 HG22 ILE A 181      -1.330  20.663  -7.303  1.00  0.00           H  
ATOM    181 HG23 ILE A 181      -2.647  19.672  -6.591  1.00  0.00           H  
ATOM    182 HD11 ILE A 181       0.834  20.853  -7.539  1.00  0.00           H  
ATOM    183 HD12 ILE A 181       2.366  20.748  -6.607  1.00  0.00           H  
ATOM    184 HD13 ILE A 181       1.685  19.279  -7.385  1.00  0.00           H  
ATOM    185  N   ILE A 182      -2.732  16.877  -5.400  1.00  0.00           N  
ATOM    186  CA  ILE A 182      -4.063  16.334  -5.671  1.00  0.00           C  
ATOM    187  C   ILE A 182      -4.734  15.801  -4.405  1.00  0.00           C  
ATOM    188  O   ILE A 182      -5.931  16.072  -4.169  1.00  0.00           O  
ATOM    189  CB  ILE A 182      -4.017  15.304  -6.825  1.00  0.00           C  
ATOM    190  CG1 ILE A 182      -3.668  16.049  -8.132  1.00  0.00           C  
ATOM    191  CG2 ILE A 182      -5.333  14.536  -6.935  1.00  0.00           C  
ATOM    192  CD1 ILE A 182      -3.245  15.165  -9.286  1.00  0.00           C  
ATOM    193  H   ILE A 182      -1.927  16.407  -5.761  1.00  0.00           H  
ATOM    194  HA  ILE A 182      -4.684  17.171  -6.022  1.00  0.00           H  
ATOM    195  HB  ILE A 182      -3.218  14.577  -6.615  1.00  0.00           H  
ATOM    196 HG12 ILE A 182      -4.556  16.618  -8.447  1.00  0.00           H  
ATOM    197 HG13 ILE A 182      -2.844  16.745  -7.917  1.00  0.00           H  
ATOM    198 HG21 ILE A 182      -6.156  15.243  -7.118  1.00  0.00           H  
ATOM    199 HG22 ILE A 182      -5.272  13.821  -7.769  1.00  0.00           H  
ATOM    200 HG23 ILE A 182      -5.519  13.991  -5.998  1.00  0.00           H  
ATOM    201 HD11 ILE A 182      -4.056  14.461  -9.525  1.00  0.00           H  
ATOM    202 HD12 ILE A 182      -3.030  15.789 -10.166  1.00  0.00           H  
ATOM    203 HD13 ILE A 182      -2.342  14.603  -9.005  1.00  0.00           H  
ATOM    204  N   SER A 183      -3.973  15.083  -3.579  1.00  0.00           N  
ATOM    205  CA  SER A 183      -4.483  14.603  -2.292  1.00  0.00           C  
ATOM    206  C   SER A 183      -4.924  15.762  -1.399  1.00  0.00           C  
ATOM    207  O   SER A 183      -6.005  15.727  -0.807  1.00  0.00           O  
ATOM    208  CB  SER A 183      -3.433  13.756  -1.574  1.00  0.00           C  
ATOM    209  OG  SER A 183      -3.889  13.351  -0.287  1.00  0.00           O  
ATOM    210  H   SER A 183      -3.033  14.867  -3.844  1.00  0.00           H  
ATOM    211  HA  SER A 183      -5.361  13.970  -2.489  1.00  0.00           H  
ATOM    212  HB2 SER A 183      -3.220  12.861  -2.177  1.00  0.00           H  
ATOM    213  HB3 SER A 183      -2.513  14.348  -1.459  1.00  0.00           H  
ATOM    214  HG  SER A 183      -3.219  12.827   0.136  1.00  0.00           H  
ATOM    215  N   ARG A 184      -4.092  16.788  -1.304  1.00  0.00           N  
ATOM    216  CA  ARG A 184      -4.452  17.972  -0.514  1.00  0.00           C  
ATOM    217  C   ARG A 184      -5.743  18.610  -0.985  1.00  0.00           C  
ATOM    218  O   ARG A 184      -6.618  18.890  -0.168  1.00  0.00           O  
ATOM    219  CB  ARG A 184      -3.306  18.992  -0.460  1.00  0.00           C  
ATOM    220  CG  ARG A 184      -2.234  18.554   0.515  1.00  0.00           C  
ATOM    221  CD  ARG A 184      -1.044  19.481   0.545  1.00  0.00           C  
ATOM    222  NE  ARG A 184      -0.041  18.977   1.488  1.00  0.00           N  
ATOM    223  CZ  ARG A 184       0.205  19.436   2.723  1.00  0.00           C  
ATOM    224  NH1 ARG A 184      -0.464  20.455   3.256  1.00  0.00           N1+
ATOM    225  NH2 ARG A 184       1.163  18.855   3.440  1.00  0.00           N  
ATOM    226  H   ARG A 184      -3.210  16.756  -1.775  1.00  0.00           H  
ATOM    227  HA  ARG A 184      -4.624  17.627   0.516  1.00  0.00           H  
ATOM    228  HB2 ARG A 184      -2.863  19.088  -1.462  1.00  0.00           H  
ATOM    229  HB3 ARG A 184      -3.706  19.966  -0.141  1.00  0.00           H  
ATOM    230  HG2 ARG A 184      -2.673  18.515   1.523  1.00  0.00           H  
ATOM    231  HG3 ARG A 184      -1.888  17.550   0.227  1.00  0.00           H  
ATOM    232  HD2 ARG A 184      -0.602  19.540  -0.461  1.00  0.00           H  
ATOM    233  HD3 ARG A 184      -1.370  20.483   0.861  1.00  0.00           H  
ATOM    234  HE  ARG A 184       0.536  18.186   1.167  1.00  0.00           H  
ATOM    235 HH11 ARG A 184      -1.204  20.924   2.715  1.00  0.00           H  
ATOM    236 HH12 ARG A 184      -0.241  20.775   4.210  1.00  0.00           H  
ATOM    237 HH21 ARG A 184       1.698  18.069   3.044  1.00  0.00           H  
ATOM    238 HH22 ARG A 184       1.370  19.191   4.391  1.00  0.00           H  
ATOM    239  N   TYR A 185      -5.887  18.781  -2.297  1.00  0.00           N  
ATOM    240  CA  TYR A 185      -7.056  19.421  -2.854  1.00  0.00           C  
ATOM    241  C   TYR A 185      -8.307  18.578  -2.608  1.00  0.00           C  
ATOM    242  O   TYR A 185      -9.329  19.093  -2.155  1.00  0.00           O  
ATOM    243  CB  TYR A 185      -6.878  19.673  -4.349  1.00  0.00           C  
ATOM    244  CG  TYR A 185      -8.043  20.380  -4.976  1.00  0.00           C  
ATOM    245  CD1 TYR A 185      -8.474  21.614  -4.498  1.00  0.00           C  
ATOM    246  CD2 TYR A 185      -8.722  19.823  -6.063  1.00  0.00           C  
ATOM    247  CE1 TYR A 185      -9.538  22.272  -5.075  1.00  0.00           C  
ATOM    248  CE2 TYR A 185      -9.790  20.484  -6.648  1.00  0.00           C  
ATOM    249  CZ  TYR A 185     -10.196  21.709  -6.151  1.00  0.00           C  
ATOM    250  OH  TYR A 185     -11.258  22.362  -6.719  1.00  0.00           O  
ATOM    251  H   TYR A 185      -5.168  18.458  -2.913  1.00  0.00           H  
ATOM    252  HA  TYR A 185      -7.188  20.391  -2.353  1.00  0.00           H  
ATOM    253  HB2 TYR A 185      -6.746  18.704  -4.853  1.00  0.00           H  
ATOM    254  HB3 TYR A 185      -5.978  20.288  -4.494  1.00  0.00           H  
ATOM    255  HD1 TYR A 185      -7.963  22.066  -3.656  1.00  0.00           H  
ATOM    256  HD2 TYR A 185      -8.409  18.861  -6.454  1.00  0.00           H  
ATOM    257  HE1 TYR A 185      -9.859  23.231  -4.685  1.00  0.00           H  
ATOM    258  HE2 TYR A 185     -10.306  20.042  -7.493  1.00  0.00           H  
ATOM    259  HH  TYR A 185     -11.405  23.183  -6.264  1.00  0.00           H  
ATOM    260  N   LEU A 186      -8.223  17.283  -2.889  1.00  0.00           N  
ATOM    261  CA  LEU A 186      -9.383  16.400  -2.707  1.00  0.00           C  
ATOM    262  C   LEU A 186      -9.811  16.317  -1.246  1.00  0.00           C  
ATOM    263  O   LEU A 186     -11.006  16.370  -0.947  1.00  0.00           O  
ATOM    264  CB  LEU A 186      -9.120  14.992  -3.267  1.00  0.00           C  
ATOM    265  CG  LEU A 186      -9.523  14.747  -4.722  1.00  0.00           C  
ATOM    266  CD1 LEU A 186      -9.040  15.820  -5.677  1.00  0.00           C  
ATOM    267  CD2 LEU A 186      -9.059  13.363  -5.186  1.00  0.00           C  
ATOM    268  H   LEU A 186      -7.362  16.905  -3.228  1.00  0.00           H  
ATOM    269  HA  LEU A 186     -10.219  16.835  -3.275  1.00  0.00           H  
ATOM    270  HB2 LEU A 186      -8.041  14.795  -3.182  1.00  0.00           H  
ATOM    271  HB3 LEU A 186      -9.674  14.276  -2.642  1.00  0.00           H  
ATOM    272  HG  LEU A 186     -10.622  14.758  -4.757  1.00  0.00           H  
ATOM    273 HD11 LEU A 186      -7.942  15.878  -5.638  1.00  0.00           H  
ATOM    274 HD12 LEU A 186      -9.358  15.570  -6.700  1.00  0.00           H  
ATOM    275 HD13 LEU A 186      -9.469  16.790  -5.386  1.00  0.00           H  
ATOM    276 HD21 LEU A 186      -9.513  12.591  -4.548  1.00  0.00           H  
ATOM    277 HD22 LEU A 186      -9.367  13.204  -6.230  1.00  0.00           H  
ATOM    278 HD23 LEU A 186      -7.963  13.300  -5.114  1.00  0.00           H  
ATOM    279  N   ARG A 187      -8.840  16.189  -0.350  1.00  0.00           N  
ATOM    280  CA  ARG A 187      -9.135  16.038   1.078  1.00  0.00           C  
ATOM    281  C   ARG A 187      -9.767  17.314   1.645  1.00  0.00           C  
ATOM    282  O   ARG A 187     -10.771  17.248   2.358  1.00  0.00           O  
ATOM    283  CB  ARG A 187      -7.878  15.640   1.859  1.00  0.00           C  
ATOM    284  CG  ARG A 187      -7.375  14.220   1.575  1.00  0.00           C  
ATOM    285  CD  ARG A 187      -6.088  13.851   2.325  1.00  0.00           C  
ATOM    286  NE  ARG A 187      -5.451  15.026   2.921  1.00  0.00           N  
ATOM    287  CZ  ARG A 187      -4.243  15.529   2.647  1.00  0.00           C  
ATOM    288  NH1 ARG A 187      -3.385  14.959   1.797  1.00  0.00           N1+
ATOM    289  NH2 ARG A 187      -3.878  16.632   3.284  1.00  0.00           N  
ATOM    290  H   ARG A 187      -7.888  16.196  -0.655  1.00  0.00           H  
ATOM    291  HA  ARG A 187      -9.868  15.225   1.186  1.00  0.00           H  
ATOM    292  HB2 ARG A 187      -7.075  16.347   1.601  1.00  0.00           H  
ATOM    293  HB3 ARG A 187      -8.102  15.716   2.933  1.00  0.00           H  
ATOM    294  HG2 ARG A 187      -8.162  13.509   1.868  1.00  0.00           H  
ATOM    295  HG3 ARG A 187      -7.184  14.130   0.495  1.00  0.00           H  
ATOM    296  HD2 ARG A 187      -6.334  13.136   3.124  1.00  0.00           H  
ATOM    297  HD3 ARG A 187      -5.385  13.385   1.619  1.00  0.00           H  
ATOM    298  HE  ARG A 187      -5.998  15.525   3.637  1.00  0.00           H  
ATOM    299 HH11 ARG A 187      -3.642  14.086   1.314  1.00  0.00           H  
ATOM    300 HH12 ARG A 187      -2.466  15.392   1.625  1.00  0.00           H  
ATOM    301 HH21 ARG A 187      -4.517  17.070   3.962  1.00  0.00           H  
ATOM    302 HH22 ARG A 187      -2.955  17.051   3.101  1.00  0.00           H  
ATOM    303  N   GLU A 188      -9.226  18.476   1.289  1.00  0.00           N  
ATOM    304  CA  GLU A 188      -9.793  19.732   1.792  1.00  0.00           C  
ATOM    305  C   GLU A 188     -11.157  20.043   1.168  1.00  0.00           C  
ATOM    306  O   GLU A 188     -12.028  20.592   1.839  1.00  0.00           O  
ATOM    307  CB  GLU A 188      -8.808  20.890   1.644  1.00  0.00           C  
ATOM    308  CG  GLU A 188      -8.659  21.475   0.262  1.00  0.00           C  
ATOM    309  CD  GLU A 188      -7.886  22.773   0.276  1.00  0.00           C  
ATOM    310  OE1 GLU A 188      -7.031  22.977   1.175  1.00  0.00           O  
ATOM    311  OE2 GLU A 188      -8.158  23.600  -0.620  1.00  0.00           O1-
ATOM    312  H   GLU A 188      -8.434  18.493   0.679  1.00  0.00           H  
ATOM    313  HA  GLU A 188      -9.963  19.595   2.870  1.00  0.00           H  
ATOM    314  HB2 GLU A 188      -9.138  21.697   2.315  1.00  0.00           H  
ATOM    315  HB3 GLU A 188      -7.819  20.530   1.963  1.00  0.00           H  
ATOM    316  HG2 GLU A 188      -8.127  20.752  -0.374  1.00  0.00           H  
ATOM    317  HG3 GLU A 188      -9.660  21.663  -0.154  1.00  0.00           H  
ATOM    318  N   GLN A 189     -11.348  19.679  -0.102  1.00  0.00           N  
ATOM    319  CA  GLN A 189     -12.642  19.829  -0.772  1.00  0.00           C  
ATOM    320  C   GLN A 189     -13.724  19.000  -0.090  1.00  0.00           C  
ATOM    321  O   GLN A 189     -14.840  19.479   0.128  1.00  0.00           O  
ATOM    322  CB  GLN A 189     -12.526  19.448  -2.255  1.00  0.00           C  
ATOM    323  CG  GLN A 189     -11.874  20.533  -3.098  1.00  0.00           C  
ATOM    324  CD  GLN A 189     -12.836  21.657  -3.440  1.00  0.00           C  
ATOM    325  OE1 GLN A 189     -13.880  21.426  -4.033  1.00  0.00           O  
ATOM    326  NE2 GLN A 189     -12.479  22.876  -3.075  1.00  0.00           N  
ATOM    327  H   GLN A 189     -10.582  19.291  -0.614  1.00  0.00           H  
ATOM    328  HA  GLN A 189     -12.936  20.887  -0.711  1.00  0.00           H  
ATOM    329  HB2 GLN A 189     -11.923  18.532  -2.335  1.00  0.00           H  
ATOM    330  HB3 GLN A 189     -13.536  19.258  -2.648  1.00  0.00           H  
ATOM    331  HG2 GLN A 189     -11.025  20.953  -2.538  1.00  0.00           H  
ATOM    332  HG3 GLN A 189     -11.510  20.083  -4.033  1.00  0.00           H  
ATOM    333 HE21 GLN A 189     -11.612  23.021  -2.598  1.00  0.00           H  
ATOM    334 HE22 GLN A 189     -13.076  23.653  -3.276  1.00  0.00           H  
ATOM    335  N   ALA A 190     -13.382  17.769   0.265  1.00  0.00           N  
ATOM    336  CA  ALA A 190     -14.335  16.849   0.877  1.00  0.00           C  
ATOM    337  C   ALA A 190     -14.643  17.213   2.330  1.00  0.00           C  
ATOM    338  O   ALA A 190     -15.807  17.132   2.735  1.00  0.00           O  
ATOM    339  CB  ALA A 190     -13.827  15.422   0.786  1.00  0.00           C  
ATOM    340  H   ALA A 190     -12.443  17.462   0.109  1.00  0.00           H  
ATOM    341  HA  ALA A 190     -15.275  16.914   0.309  1.00  0.00           H  
ATOM    342  HB1 ALA A 190     -14.556  14.743   1.251  1.00  0.00           H  
ATOM    343  HB2 ALA A 190     -13.692  15.147  -0.271  1.00  0.00           H  
ATOM    344  HB3 ALA A 190     -12.864  15.341   1.311  1.00  0.00           H  
ATOM    345  N   THR A 191     -13.622  17.622   3.089  1.00  0.00           N  
ATOM    346  CA  THR A 191     -13.757  17.882   4.539  1.00  0.00           C  
ATOM    347  C   THR A 191     -13.945  19.354   4.912  1.00  0.00           C  
ATOM    348  O   THR A 191     -14.408  19.658   6.022  1.00  0.00           O  
ATOM    349  CB  THR A 191     -12.552  17.337   5.346  1.00  0.00           C  
ATOM    350  OG1 THR A 191     -11.374  18.121   5.104  1.00  0.00           O  
ATOM    351  CG2 THR A 191     -12.289  15.876   5.010  1.00  0.00           C  
ATOM    352  H   THR A 191     -12.729  17.758   2.659  1.00  0.00           H  
ATOM    353  HA  THR A 191     -14.656  17.343   4.871  1.00  0.00           H  
ATOM    354  HB  THR A 191     -12.798  17.406   6.416  1.00  0.00           H  
ATOM    355 HG21 THR A 191     -12.731  15.640   4.031  1.00  0.00           H  
ATOM    356 HG22 THR A 191     -11.204  15.697   4.975  1.00  0.00           H  
ATOM    357 HG23 THR A 191     -12.742  15.235   5.781  1.00  0.00           H  
ATOM    358  HG1 THR A 191     -10.650  17.769   5.608  1.00  0.00           H  
ATOM    359  N   GLY A 192     -13.575  20.262   4.009  1.00  0.00           N  
ATOM    360  CA  GLY A 192     -13.575  21.695   4.294  1.00  0.00           C  
ATOM    361  C   GLY A 192     -12.432  22.176   5.174  1.00  0.00           C  
ATOM    362  O   GLY A 192     -12.384  23.359   5.510  1.00  0.00           O  
ATOM    363  H   GLY A 192     -13.287  19.951   3.103  1.00  0.00           H  
ATOM    364  HA2 GLY A 192     -14.521  21.942   4.798  1.00  0.00           H  
ATOM    365  HA3 GLY A 192     -13.518  22.233   3.336  1.00  0.00           H  
ATOM    366  N   ALA A 193     -11.501  21.285   5.526  1.00  0.00           N  
ATOM    367  CA  ALA A 193     -10.416  21.590   6.454  1.00  0.00           C  
ATOM    368  C   ALA A 193      -9.092  21.677   5.702  1.00  0.00           C  
ATOM    369  O   ALA A 193      -8.775  20.796   4.908  1.00  0.00           O  
ATOM    370  CB  ALA A 193     -10.327  20.510   7.518  1.00  0.00           C  
ATOM    371  H   ALA A 193     -11.550  20.366   5.135  1.00  0.00           H  
ATOM    372  HA  ALA A 193     -10.619  22.557   6.938  1.00  0.00           H  
ATOM    373  HB1 ALA A 193      -9.508  20.747   8.213  1.00  0.00           H  
ATOM    374  HB2 ALA A 193     -11.276  20.462   8.072  1.00  0.00           H  
ATOM    375  HB3 ALA A 193     -10.133  19.539   7.039  1.00  0.00           H  
ATOM    376  N   LYS A 194      -8.317  22.728   5.961  1.00  0.00           N  
ATOM    377  CA  LYS A 194      -6.965  22.835   5.407  1.00  0.00           C  
ATOM    378  C   LYS A 194      -6.017  21.916   6.176  1.00  0.00           C  
ATOM    379  O   LYS A 194      -6.111  21.808   7.404  1.00  0.00           O  
ATOM    380  CB  LYS A 194      -6.461  24.278   5.478  1.00  0.00           C1-
ATOM    381  H   LYS A 194      -8.665  23.460   6.546  1.00  0.00           H  
ATOM    382  HA  LYS A 194      -6.989  22.521   4.353  1.00  0.00           H  
ATOM    383  HB1 LYS A 194      -5.438  24.329   5.077  1.00  0.00           H  
ATOM    384  HB2 LYS A 194      -7.121  24.927   4.883  1.00  0.00           H  
ATOM    385  N   ASP A 195      -5.123  21.244   5.450  1.00  0.00           N  
ATOM    386  CA  ASP A 195      -4.046  20.465   6.061  1.00  0.00           C  
ATOM    387  C   ASP A 195      -2.960  21.449   6.477  1.00  0.00           C  
ATOM    388  O   ASP A 195      -2.413  22.159   5.635  1.00  0.00           O  
ATOM    389  CB  ASP A 195      -3.488  19.441   5.067  1.00  0.00           C  
ATOM    390  CG  ASP A 195      -2.585  18.390   5.723  1.00  0.00           C  
ATOM    391  OD1 ASP A 195      -2.251  18.501   6.925  1.00  0.00           O  
ATOM    392  OD2 ASP A 195      -2.205  17.429   5.022  1.00  0.00           O1-
ATOM    393  H   ASP A 195      -5.191  21.274   4.453  1.00  0.00           H  
ATOM    394  HA  ASP A 195      -4.427  19.936   6.947  1.00  0.00           H  
ATOM    395  HB2 ASP A 195      -4.332  18.925   4.586  1.00  0.00           H  
ATOM    396  HB3 ASP A 195      -2.903  19.977   4.305  1.00  0.00           H  
ATOM    397  N   THR A 196      -2.672  21.500   7.777  1.00  0.00           N  
ATOM    398  CA  THR A 196      -1.659  22.405   8.325  1.00  0.00           C  
ATOM    399  C   THR A 196      -0.234  21.868   8.190  1.00  0.00           C  
ATOM    400  O   THR A 196       0.719  22.625   8.367  1.00  0.00           O  
ATOM    401  CB  THR A 196      -1.917  22.683   9.821  1.00  0.00           C  
ATOM    402  OG1 THR A 196      -1.948  21.442  10.537  1.00  0.00           O  
ATOM    403  CG2 THR A 196      -3.241  23.410  10.009  1.00  0.00           C  
ATOM    404  H   THR A 196      -3.167  20.897   8.403  1.00  0.00           H  
ATOM    405  HA  THR A 196      -1.725  23.354   7.772  1.00  0.00           H  
ATOM    406  HB  THR A 196      -1.104  23.310  10.216  1.00  0.00           H  
ATOM    407 HG21 THR A 196      -3.881  23.239   9.131  1.00  0.00           H  
ATOM    408 HG22 THR A 196      -3.744  23.028  10.909  1.00  0.00           H  
ATOM    409 HG23 THR A 196      -3.054  24.488  10.123  1.00  0.00           H  
ATOM    410  HG1 THR A 196      -2.107  21.612  11.458  1.00  0.00           H  
ATOM    411  N   LYS A 197      -0.090  20.572   7.898  1.00  0.00           N  
ATOM    412  CA  LYS A 197       1.221  19.939   7.773  1.00  0.00           C  
ATOM    413  C   LYS A 197       2.045  20.595   6.661  1.00  0.00           C  
ATOM    414  O   LYS A 197       1.505  20.891   5.585  1.00  0.00           O  
ATOM    415  CB  LYS A 197       1.074  18.439   7.492  1.00  0.00           C1-
ATOM    416  H   LYS A 197      -0.909  20.015   7.760  1.00  0.00           H  
ATOM    417  HA  LYS A 197       1.757  20.066   8.725  1.00  0.00           H  
ATOM    418  HB1 LYS A 197       2.071  17.987   7.381  1.00  0.00           H  
ATOM    419  HB2 LYS A 197       0.545  17.959   8.329  1.00  0.00           H  
ATOM    420  N   PRO A 198       3.349  20.833   6.910  1.00  0.00           N  
ATOM    421  CA  PRO A 198       4.148  21.504   5.887  1.00  0.00           C  
ATOM    422  C   PRO A 198       4.267  20.683   4.601  1.00  0.00           C  
ATOM    423  O   PRO A 198       4.180  19.447   4.631  1.00  0.00           O  
ATOM    424  CB  PRO A 198       5.516  21.692   6.561  1.00  0.00           C  
ATOM    425  CG  PRO A 198       5.565  20.663   7.638  1.00  0.00           C  
ATOM    426  CD  PRO A 198       4.149  20.507   8.108  1.00  0.00           C  
ATOM    427  HA  PRO A 198       3.705  22.480   5.641  1.00  0.00           H  
ATOM    428  HB2 PRO A 198       6.328  21.532   5.837  1.00  0.00           H  
ATOM    429  HB3 PRO A 198       5.600  22.702   6.988  1.00  0.00           H  
ATOM    430  HG2 PRO A 198       5.946  19.710   7.242  1.00  0.00           H  
ATOM    431  HG3 PRO A 198       6.209  21.001   8.463  1.00  0.00           H  
ATOM    432  HD2 PRO A 198       3.957  19.476   8.441  1.00  0.00           H  
ATOM    433  HD3 PRO A 198       3.929  21.204   8.930  1.00  0.00           H  
ATOM    434  N   MET A 199       4.445  21.385   3.486  1.00  0.00           N  
ATOM    435  CA  MET A 199       4.588  20.748   2.183  1.00  0.00           C  
ATOM    436  C   MET A 199       5.943  20.053   2.064  1.00  0.00           C  
ATOM    437  O   MET A 199       6.913  20.458   2.701  1.00  0.00           O  
ATOM    438  CB  MET A 199       4.430  21.783   1.066  1.00  0.00           C  
ATOM    439  CG  MET A 199       3.015  22.313   0.905  1.00  0.00           C  
ATOM    440  SD  MET A 199       2.004  21.233  -0.122  1.00  0.00           S  
ATOM    441  CE  MET A 199       0.703  22.366  -0.606  1.00  0.00           C  
ATOM    442  H   MET A 199       4.482  22.383   3.543  1.00  0.00           H  
ATOM    443  HA  MET A 199       3.797  19.992   2.076  1.00  0.00           H  
ATOM    444  HB2 MET A 199       5.094  22.632   1.286  1.00  0.00           H  
ATOM    445  HB3 MET A 199       4.734  21.316   0.117  1.00  0.00           H  
ATOM    446  HG2 MET A 199       2.551  22.395   1.899  1.00  0.00           H  
ATOM    447  HG3 MET A 199       3.059  23.308   0.438  1.00  0.00           H  
ATOM    448  HE1 MET A 199       1.141  23.220  -1.143  1.00  0.00           H  
ATOM    449  HE2 MET A 199      -0.010  21.846  -1.263  1.00  0.00           H  
ATOM    450  HE3 MET A 199       0.179  22.727   0.291  1.00  0.00           H  
ATOM    451 LPD2 MET A 199       1.760  20.707   0.232  1.00  0.00          LP  
ATOM    452 LPD1 MET A 199       2.349  21.003  -0.660  1.00  0.00          LP  
ATOM    453  N   GLY A 200       5.992  18.998   1.255  1.00  0.00           N  
ATOM    454  CA  GLY A 200       7.238  18.345   0.877  1.00  0.00           C  
ATOM    455  C   GLY A 200       8.073  19.223  -0.039  1.00  0.00           C  
ATOM    456  O   GLY A 200       7.940  20.441  -0.034  1.00  0.00           O  
ATOM    457  H   GLY A 200       5.134  18.637   0.890  1.00  0.00           H  
ATOM    458  HA2 GLY A 200       7.005  17.405   0.355  1.00  0.00           H  
ATOM    459  HA3 GLY A 200       7.817  18.126   1.786  1.00  0.00           H  
ATOM    460  N   ARG A 201       8.916  18.588  -0.847  1.00  0.00           N  
ATOM    461  CA  ARG A 201       9.829  19.290  -1.760  1.00  0.00           C  
ATOM    462  C   ARG A 201       9.107  20.184  -2.784  1.00  0.00           C  
ATOM    463  O   ARG A 201       8.003  19.854  -3.248  1.00  0.00           O  
ATOM    464  CB  ARG A 201      10.706  18.253  -2.471  1.00  0.00           C  
ATOM    465  CG  ARG A 201      11.783  18.800  -3.397  1.00  0.00           C  
ATOM    466  CD  ARG A 201      12.661  17.657  -3.881  1.00  0.00           C  
ATOM    467  NE  ARG A 201      13.883  18.111  -4.542  1.00  0.00           N  
ATOM    468  CZ  ARG A 201      13.971  18.532  -5.802  1.00  0.00           C  
ATOM    469  NH1 ARG A 201      12.894  18.601  -6.583  1.00  0.00           N1+
ATOM    470  NH2 ARG A 201      15.160  18.897  -6.281  1.00  0.00           N  
ATOM    471  H   ARG A 201       8.930  17.588  -0.833  1.00  0.00           H  
ATOM    472  HA  ARG A 201      10.479  19.939  -1.155  1.00  0.00           H  
ATOM    473  HB2 ARG A 201      11.204  17.649  -1.698  1.00  0.00           H  
ATOM    474  HB3 ARG A 201      10.045  17.609  -3.070  1.00  0.00           H  
ATOM    475  HG2 ARG A 201      11.310  19.291  -4.261  1.00  0.00           H  
ATOM    476  HG3 ARG A 201      12.399  19.531  -2.852  1.00  0.00           H  
ATOM    477  HD2 ARG A 201      12.941  17.040  -3.015  1.00  0.00           H  
ATOM    478  HD3 ARG A 201      12.083  17.049  -4.593  1.00  0.00           H  
ATOM    479  HE  ARG A 201      14.750  18.105  -3.986  1.00  0.00           H  
ATOM    480 HH11 ARG A 201      11.972  18.326  -6.215  1.00  0.00           H  
ATOM    481 HH12 ARG A 201      12.983  18.929  -7.555  1.00  0.00           H  
ATOM    482 HH21 ARG A 201      15.994  18.851  -5.678  1.00  0.00           H  
ATOM    483 HH22 ARG A 201      15.245  19.225  -7.254  1.00  0.00           H  
ATOM    484  N   SER A 202       9.745  21.306  -3.133  1.00  0.00           N  
ATOM    485  CA  SER A 202       9.151  22.356  -3.977  1.00  0.00           C  
ATOM    486  C   SER A 202       7.806  22.840  -3.411  1.00  0.00           C  
ATOM    487  O   SER A 202       6.832  23.021  -4.140  1.00  0.00           O  
ATOM    488  CB  SER A 202       9.003  21.879  -5.433  1.00  0.00           C  
ATOM    489  OG  SER A 202      10.184  21.219  -5.864  1.00  0.00           O  
ATOM    490  H   SER A 202      10.679  21.440  -2.802  1.00  0.00           H  
ATOM    491  HA  SER A 202       9.840  23.213  -3.975  1.00  0.00           H  
ATOM    492  HB2 SER A 202       8.154  21.183  -5.501  1.00  0.00           H  
ATOM    493  HB3 SER A 202       8.817  22.748  -6.081  1.00  0.00           H  
ATOM    494  HG  SER A 202      10.076  20.931  -6.763  1.00  0.00           H  
ATOM    495  N   GLY A 203       7.773  23.046  -2.095  1.00  0.00           N  
ATOM    496  CA  GLY A 203       6.540  23.412  -1.395  1.00  0.00           C  
ATOM    497  C   GLY A 203       5.913  24.726  -1.816  1.00  0.00           C  
ATOM    498  O   GLY A 203       4.689  24.846  -1.806  1.00  0.00           O  
ATOM    499  H   GLY A 203       8.617  22.948  -1.568  1.00  0.00           H  
ATOM    500  HA2 GLY A 203       6.767  23.474  -0.320  1.00  0.00           H  
ATOM    501  HA3 GLY A 203       5.803  22.614  -1.569  1.00  0.00           H  
ATOM    502  N   ALA A 204       6.736  25.716  -2.176  1.00  0.00           N  
ATOM    503  CA  ALA A 204       6.240  27.010  -2.632  1.00  0.00           C  
ATOM    504  C   ALA A 204       5.414  26.847  -3.892  1.00  0.00           C  
ATOM    505  O   ALA A 204       4.328  27.405  -3.995  1.00  0.00           O  
ATOM    506  CB  ALA A 204       7.380  27.979  -2.886  1.00  0.00           C  
ATOM    507  H   ALA A 204       7.723  25.565  -2.131  1.00  0.00           H  
ATOM    508  HA  ALA A 204       5.597  27.430  -1.844  1.00  0.00           H  
ATOM    509  HB1 ALA A 204       6.973  28.942  -3.228  1.00  0.00           H  
ATOM    510  HB2 ALA A 204       7.947  28.130  -1.956  1.00  0.00           H  
ATOM    511  HB3 ALA A 204       8.046  27.567  -3.659  1.00  0.00           H  
ATOM    512  N   THR A 205       5.936  26.070  -4.838  1.00  0.00           N  
ATOM    513  CA  THR A 205       5.194  25.772  -6.067  1.00  0.00           C  
ATOM    514  C   THR A 205       3.927  24.977  -5.769  1.00  0.00           C  
ATOM    515  O   THR A 205       2.860  25.307  -6.279  1.00  0.00           O  
ATOM    516  CB  THR A 205       6.066  25.018  -7.077  1.00  0.00           C  
ATOM    517  OG1 THR A 205       7.112  25.895  -7.511  1.00  0.00           O  
ATOM    518  CG2 THR A 205       5.249  24.577  -8.308  1.00  0.00           C  
ATOM    519  H   THR A 205       6.849  25.683  -4.708  1.00  0.00           H  
ATOM    520  HA  THR A 205       4.897  26.729  -6.521  1.00  0.00           H  
ATOM    521  HB  THR A 205       6.499  24.131  -6.593  1.00  0.00           H  
ATOM    522 HG21 THR A 205       4.347  25.201  -8.393  1.00  0.00           H  
ATOM    523 HG22 THR A 205       5.861  24.692  -9.215  1.00  0.00           H  
ATOM    524 HG23 THR A 205       4.956  23.523  -8.195  1.00  0.00           H  
ATOM    525  HG1 THR A 205       7.664  25.443  -8.139  1.00  0.00           H  
ATOM    526  N   SER A 206       4.057  23.942  -4.950  1.00  0.00           N  
ATOM    527  CA  SER A 206       2.906  23.110  -4.587  1.00  0.00           C  
ATOM    528  C   SER A 206       1.814  23.933  -3.911  1.00  0.00           C  
ATOM    529  O   SER A 206       0.634  23.739  -4.183  1.00  0.00           O  
ATOM    530  CB  SER A 206       3.344  21.951  -3.691  1.00  0.00           C  
ATOM    531  OG  SER A 206       4.226  21.084  -4.382  1.00  0.00           O  
ATOM    532  H   SER A 206       4.957  23.725  -4.573  1.00  0.00           H  
ATOM    533  HA  SER A 206       2.487  22.688  -5.512  1.00  0.00           H  
ATOM    534  HB2 SER A 206       3.856  22.354  -2.805  1.00  0.00           H  
ATOM    535  HB3 SER A 206       2.456  21.384  -3.375  1.00  0.00           H  
ATOM    536  HG  SER A 206       4.485  20.373  -3.808  1.00  0.00           H  
ATOM    537  N   ARG A 207       2.218  24.865  -3.037  1.00  0.00           N  
ATOM    538  CA  ARG A 207       1.276  25.789  -2.391  1.00  0.00           C  
ATOM    539  C   ARG A 207       0.528  26.652  -3.414  1.00  0.00           C  
ATOM    540  O   ARG A 207      -0.699  26.780  -3.356  1.00  0.00           O  
ATOM    541  CB  ARG A 207       2.027  26.680  -1.382  1.00  0.00           C1-
ATOM    542  H   ARG A 207       3.191  24.934  -2.818  1.00  0.00           H  
ATOM    543  HA  ARG A 207       0.533  25.192  -1.842  1.00  0.00           H  
ATOM    544  HB1 ARG A 207       1.321  27.384  -0.917  1.00  0.00           H  
ATOM    545  HB2 ARG A 207       2.482  26.050  -0.604  1.00  0.00           H  
ATOM    546  N   LYS A 208       1.252  27.221  -4.376  1.00  0.00           N  
ATOM    547  CA  LYS A 208       0.619  28.005  -5.435  1.00  0.00           C  
ATOM    548  C   LYS A 208      -0.259  27.145  -6.350  1.00  0.00           C  
ATOM    549  O   LYS A 208      -1.283  27.604  -6.812  1.00  0.00           O  
ATOM    550  CB  LYS A 208       1.663  28.747  -6.281  1.00  0.00           C  
ATOM    551  CG  LYS A 208       2.322  29.905  -5.551  1.00  0.00           C  
ATOM    552  CD  LYS A 208       3.218  30.694  -6.494  1.00  0.00           C  
ATOM    553  CE  LYS A 208       3.809  31.914  -5.809  1.00  0.00           C  
ATOM    554  NZ  LYS A 208       5.140  32.268  -6.368  1.00  0.00           N1+
ATOM    555  H   LYS A 208       2.246  27.110  -4.374  1.00  0.00           H  
ATOM    556  HA  LYS A 208      -0.026  28.754  -4.953  1.00  0.00           H  
ATOM    557  HB2 LYS A 208       2.445  28.031  -6.576  1.00  0.00           H  
ATOM    558  HB3 LYS A 208       1.167  29.140  -7.181  1.00  0.00           H  
ATOM    559  HG2 LYS A 208       1.543  30.571  -5.152  1.00  0.00           H  
ATOM    560  HG3 LYS A 208       2.928  29.511  -4.722  1.00  0.00           H  
ATOM    561  HD2 LYS A 208       4.037  30.044  -6.836  1.00  0.00           H  
ATOM    562  HD3 LYS A 208       2.624  31.023  -7.360  1.00  0.00           H  
ATOM    563  HE2 LYS A 208       3.127  32.766  -5.947  1.00  0.00           H  
ATOM    564  HE3 LYS A 208       3.918  31.702  -4.735  1.00  0.00           H  
ATOM    565  HZ1 LYS A 208       5.050  32.460  -7.353  1.00  0.00           H  
ATOM    566  HZ2 LYS A 208       5.496  33.085  -5.897  1.00  0.00           H  
ATOM    567  HZ3 LYS A 208       5.777  31.498  -6.233  1.00  0.00           H  
ATOM    568  N   ALA A 209       0.156  25.912  -6.601  1.00  0.00           N  
ATOM    569  CA  ALA A 209      -0.653  24.989  -7.409  1.00  0.00           C  
ATOM    570  C   ALA A 209      -1.981  24.684  -6.704  1.00  0.00           C  
ATOM    571  O   ALA A 209      -3.039  24.642  -7.338  1.00  0.00           O  
ATOM    572  CB  ALA A 209       0.106  23.706  -7.690  1.00  0.00           C  
ATOM    573  H   ALA A 209       1.034  25.605  -6.235  1.00  0.00           H  
ATOM    574  HA  ALA A 209      -0.875  25.476  -8.370  1.00  0.00           H  
ATOM    575  HB1 ALA A 209      -0.521  23.034  -8.295  1.00  0.00           H  
ATOM    576  HB2 ALA A 209       1.030  23.939  -8.239  1.00  0.00           H  
ATOM    577  HB3 ALA A 209       0.359  23.214  -6.739  1.00  0.00           H  
ATOM    578  N   LEU A 210      -1.921  24.481  -5.392  1.00  0.00           N  
ATOM    579  CA  LEU A 210      -3.131  24.234  -4.611  1.00  0.00           C  
ATOM    580  C   LEU A 210      -4.056  25.448  -4.608  1.00  0.00           C  
ATOM    581  O   LEU A 210      -5.268  25.316  -4.757  1.00  0.00           O  
ATOM    582  CB  LEU A 210      -2.767  23.840  -3.184  1.00  0.00           C  
ATOM    583  CG  LEU A 210      -3.914  23.506  -2.232  1.00  0.00           C  
ATOM    584  CD1 LEU A 210      -4.782  22.396  -2.795  1.00  0.00           C  
ATOM    585  CD2 LEU A 210      -3.325  23.109  -0.888  1.00  0.00           C  
ATOM    586  H   LEU A 210      -1.033  24.498  -4.932  1.00  0.00           H  
ATOM    587  HA  LEU A 210      -3.671  23.395  -5.074  1.00  0.00           H  
ATOM    588  HB2 LEU A 210      -2.118  22.954  -3.242  1.00  0.00           H  
ATOM    589  HB3 LEU A 210      -2.206  24.677  -2.744  1.00  0.00           H  
ATOM    590  HG  LEU A 210      -4.538  24.401  -2.097  1.00  0.00           H  
ATOM    591 HD11 LEU A 210      -4.170  21.496  -2.953  1.00  0.00           H  
ATOM    592 HD12 LEU A 210      -5.592  22.169  -2.087  1.00  0.00           H  
ATOM    593 HD13 LEU A 210      -5.213  22.719  -3.754  1.00  0.00           H  
ATOM    594 HD21 LEU A 210      -2.726  23.941  -0.490  1.00  0.00           H  
ATOM    595 HD22 LEU A 210      -4.139  22.875  -0.186  1.00  0.00           H  
ATOM    596 HD23 LEU A 210      -2.684  22.224  -1.016  1.00  0.00           H  
ATOM    597  N   GLU A 211      -3.479  26.636  -4.448  1.00  0.00           N  
ATOM    598  CA  GLU A 211      -4.260  27.870  -4.501  1.00  0.00           C  
ATOM    599  C   GLU A 211      -4.916  28.063  -5.875  1.00  0.00           C  
ATOM    600  O   GLU A 211      -6.064  28.502  -5.968  1.00  0.00           O  
ATOM    601  CB  GLU A 211      -3.374  29.065  -4.113  1.00  0.00           C  
ATOM    602  CG  GLU A 211      -2.995  29.010  -2.636  1.00  0.00           C  
ATOM    603  CD  GLU A 211      -1.974  30.032  -2.181  1.00  0.00           C  
ATOM    604  OE1 GLU A 211      -1.234  30.616  -3.009  1.00  0.00           O  
ATOM    605  OE2 GLU A 211      -1.908  30.221  -0.949  1.00  0.00           O1-
ATOM    606  H   GLU A 211      -2.493  26.686  -4.289  1.00  0.00           H  
ATOM    607  HA  GLU A 211      -5.067  27.793  -3.757  1.00  0.00           H  
ATOM    608  HB2 GLU A 211      -2.457  29.045  -4.720  1.00  0.00           H  
ATOM    609  HB3 GLU A 211      -3.923  29.998  -4.309  1.00  0.00           H  
ATOM    610  HG2 GLU A 211      -3.911  29.162  -2.046  1.00  0.00           H  
ATOM    611  HG3 GLU A 211      -2.587  28.010  -2.429  1.00  0.00           H  
ATOM    612  N   THR A 212      -4.188  27.689  -6.929  1.00  0.00           N  
ATOM    613  CA  THR A 212      -4.694  27.725  -8.296  1.00  0.00           C  
ATOM    614  C   THR A 212      -5.860  26.757  -8.484  1.00  0.00           C  
ATOM    615  O   THR A 212      -6.870  27.128  -9.074  1.00  0.00           O  
ATOM    616  CB  THR A 212      -3.573  27.423  -9.316  1.00  0.00           C  
ATOM    617  OG1 THR A 212      -2.510  28.366  -9.145  1.00  0.00           O  
ATOM    618  CG2 THR A 212      -4.073  27.492 -10.754  1.00  0.00           C  
ATOM    619  H   THR A 212      -3.253  27.370  -6.774  1.00  0.00           H  
ATOM    620  HA  THR A 212      -5.064  28.742  -8.490  1.00  0.00           H  
ATOM    621  HB  THR A 212      -3.190  26.409  -9.126  1.00  0.00           H  
ATOM    622 HG21 THR A 212      -4.990  28.099 -10.795  1.00  0.00           H  
ATOM    623 HG22 THR A 212      -3.301  27.951 -11.389  1.00  0.00           H  
ATOM    624 HG23 THR A 212      -4.289  26.476 -11.116  1.00  0.00           H  
ATOM    625  HG1 THR A 212      -1.820  28.182  -9.771  1.00  0.00           H  
ATOM    626  N   LEU A 213      -5.727  25.532  -7.980  1.00  0.00           N  
ATOM    627  CA  LEU A 213      -6.831  24.560  -8.051  1.00  0.00           C  
ATOM    628  C   LEU A 213      -8.071  25.042  -7.319  1.00  0.00           C  
ATOM    629  O   LEU A 213      -9.182  24.861  -7.810  1.00  0.00           O  
ATOM    630  CB  LEU A 213      -6.419  23.201  -7.474  1.00  0.00           C  
ATOM    631  CG  LEU A 213      -5.576  22.317  -8.381  1.00  0.00           C  
ATOM    632  CD1 LEU A 213      -4.985  21.174  -7.571  1.00  0.00           C  
ATOM    633  CD2 LEU A 213      -6.398  21.796  -9.553  1.00  0.00           C  
ATOM    634  H   LEU A 213      -4.865  25.268  -7.547  1.00  0.00           H  
ATOM    635  HA  LEU A 213      -7.089  24.424  -9.112  1.00  0.00           H  
ATOM    636  HB2 LEU A 213      -5.843  23.386  -6.555  1.00  0.00           H  
ATOM    637  HB3 LEU A 213      -7.337  22.649  -7.226  1.00  0.00           H  
ATOM    638  HG  LEU A 213      -4.749  22.920  -8.785  1.00  0.00           H  
ATOM    639 HD11 LEU A 213      -5.798  20.584  -7.123  1.00  0.00           H  
ATOM    640 HD12 LEU A 213      -4.384  20.530  -8.230  1.00  0.00           H  
ATOM    641 HD13 LEU A 213      -4.346  21.582  -6.774  1.00  0.00           H  
ATOM    642 HD21 LEU A 213      -6.786  22.645 -10.135  1.00  0.00           H  
ATOM    643 HD22 LEU A 213      -5.763  21.170 -10.197  1.00  0.00           H  
ATOM    644 HD23 LEU A 213      -7.239  21.197  -9.174  1.00  0.00           H  
ATOM    645  N   ARG A 214      -7.898  25.631  -6.136  1.00  0.00           N  
ATOM    646  CA  ARG A 214      -9.049  26.175  -5.394  1.00  0.00           C  
ATOM    647  C   ARG A 214      -9.834  27.166  -6.252  1.00  0.00           C  
ATOM    648  O   ARG A 214     -11.047  27.125  -6.278  1.00  0.00           O  
ATOM    649  CB  ARG A 214      -8.613  26.866  -4.105  1.00  0.00           C  
ATOM    650  CG  ARG A 214      -8.110  25.946  -3.021  1.00  0.00           C  
ATOM    651  CD  ARG A 214      -7.900  26.739  -1.742  1.00  0.00           C  
ATOM    652  NE  ARG A 214      -7.142  25.968  -0.761  1.00  0.00           N  
ATOM    653  CZ  ARG A 214      -5.930  26.257  -0.288  1.00  0.00           C  
ATOM    654  NH1 ARG A 214      -5.267  27.359  -0.648  1.00  0.00           N1+
ATOM    655  NH2 ARG A 214      -5.380  25.427   0.590  1.00  0.00           N  
ATOM    656  H   ARG A 214      -6.979  25.704  -5.748  1.00  0.00           H  
ATOM    657  HA  ARG A 214      -9.712  25.337  -5.132  1.00  0.00           H  
ATOM    658  HB2 ARG A 214      -7.807  27.572  -4.353  1.00  0.00           H  
ATOM    659  HB3 ARG A 214      -9.476  27.420  -3.707  1.00  0.00           H  
ATOM    660  HG2 ARG A 214      -8.849  25.151  -2.842  1.00  0.00           H  
ATOM    661  HG3 ARG A 214      -7.156  25.497  -3.335  1.00  0.00           H  
ATOM    662  HD2 ARG A 214      -7.348  27.661  -1.978  1.00  0.00           H  
ATOM    663  HD3 ARG A 214      -8.880  26.998  -1.315  1.00  0.00           H  
ATOM    664  HE  ARG A 214      -7.589  25.114  -0.398  1.00  0.00           H  
ATOM    665 HH11 ARG A 214      -5.691  28.021  -1.314  1.00  0.00           H  
ATOM    666 HH12 ARG A 214      -4.332  27.547  -0.260  1.00  0.00           H  
ATOM    667 HH21 ARG A 214      -5.889  24.583   0.890  1.00  0.00           H  
ATOM    668 HH22 ARG A 214      -4.444  25.627   0.971  1.00  0.00           H  
ATOM    669  N   ARG A 215      -9.126  28.031  -6.970  1.00  0.00           N  
ATOM    670  CA  ARG A 215      -9.743  29.071  -7.781  1.00  0.00           C  
ATOM    671  C   ARG A 215     -10.353  28.522  -9.068  1.00  0.00           C  
ATOM    672  O   ARG A 215     -11.529  28.742  -9.366  1.00  0.00           O  
ATOM    673  CB  ARG A 215      -8.690  30.131  -8.111  1.00  0.00           C  
ATOM    674  CG  ARG A 215      -9.191  31.333  -8.889  1.00  0.00           C  
ATOM    675  CD  ARG A 215      -8.169  32.467  -8.859  1.00  0.00           C  
ATOM    676  NE  ARG A 215      -6.828  32.053  -9.287  1.00  0.00           N  
ATOM    677  CZ  ARG A 215      -6.427  31.876 -10.550  1.00  0.00           C  
ATOM    678  NH1 ARG A 215      -7.256  32.060 -11.577  1.00  0.00           N1+
ATOM    679  NH2 ARG A 215      -5.172  31.506 -10.791  1.00  0.00           N  
ATOM    680  H   ARG A 215      -8.128  27.965  -6.953  1.00  0.00           H  
ATOM    681  HA  ARG A 215     -10.547  29.538  -7.193  1.00  0.00           H  
ATOM    682  HB2 ARG A 215      -8.267  30.494  -7.163  1.00  0.00           H  
ATOM    683  HB3 ARG A 215      -7.899  29.649  -8.705  1.00  0.00           H  
ATOM    684  HG2 ARG A 215      -9.370  31.037  -9.933  1.00  0.00           H  
ATOM    685  HG3 ARG A 215     -10.132  31.685  -8.441  1.00  0.00           H  
ATOM    686  HD2 ARG A 215      -8.517  33.268  -9.528  1.00  0.00           H  
ATOM    687  HD3 ARG A 215      -8.104  32.851  -7.830  1.00  0.00           H  
ATOM    688  HE  ARG A 215      -6.132  31.883  -8.547  1.00  0.00           H  
ATOM    689 HH11 ARG A 215      -8.231  32.345 -11.407  1.00  0.00           H  
ATOM    690 HH12 ARG A 215      -6.922  31.917 -12.541  1.00  0.00           H  
ATOM    691 HH21 ARG A 215      -4.519  31.358 -10.008  1.00  0.00           H  
ATOM    692 HH22 ARG A 215      -4.853  31.367 -11.761  1.00  0.00           H  
ATOM    693  N   VAL A 216      -9.542  27.799  -9.826  1.00  0.00           N  
ATOM    694  CA  VAL A 216      -9.953  27.323 -11.140  1.00  0.00           C  
ATOM    695  C   VAL A 216     -10.870  26.101 -10.993  1.00  0.00           C  
ATOM    696  O   VAL A 216     -11.872  25.985 -11.696  1.00  0.00           O  
ATOM    697  CB  VAL A 216      -8.731  26.994 -12.028  1.00  0.00           C  
ATOM    698  CG1 VAL A 216      -9.169  26.564 -13.413  1.00  0.00           C  
ATOM    699  CG2 VAL A 216      -7.815  28.210 -12.135  1.00  0.00           C  
ATOM    700  H   VAL A 216      -8.628  27.575  -9.489  1.00  0.00           H  
ATOM    701  HA  VAL A 216     -10.524  28.125 -11.632  1.00  0.00           H  
ATOM    702  HB  VAL A 216      -8.172  26.168 -11.563  1.00  0.00           H  
ATOM    703 HG11 VAL A 216      -9.749  27.372 -13.882  1.00  0.00           H  
ATOM    704 HG12 VAL A 216      -8.283  26.346 -14.027  1.00  0.00           H  
ATOM    705 HG13 VAL A 216      -9.793  25.661 -13.336  1.00  0.00           H  
ATOM    706 HG21 VAL A 216      -7.473  28.501 -11.131  1.00  0.00           H  
ATOM    707 HG22 VAL A 216      -6.945  27.960 -12.760  1.00  0.00           H  
ATOM    708 HG23 VAL A 216      -8.366  29.045 -12.591  1.00  0.00           H  
ATOM    709  N   GLY A 217     -10.504  25.192 -10.096  1.00  0.00           N  
ATOM    710  CA  GLY A 217     -11.258  23.949  -9.891  1.00  0.00           C  
ATOM    711  C   GLY A 217     -12.628  24.167  -9.296  1.00  0.00           C  
ATOM    712  O   GLY A 217     -13.577  23.452  -9.624  1.00  0.00           O  
ATOM    713  H   GLY A 217      -9.688  25.360  -9.542  1.00  0.00           H  
ATOM    714  HA2 GLY A 217     -10.683  23.301  -9.213  1.00  0.00           H  
ATOM    715  HA3 GLY A 217     -11.376  23.449 -10.864  1.00  0.00           H  
ATOM    716  N   ASP A 218     -12.759  25.158  -8.424  1.00  0.00           N  
ATOM    717  CA  ASP A 218     -14.075  25.477  -7.900  1.00  0.00           C  
ATOM    718  C   ASP A 218     -14.971  26.020  -9.026  1.00  0.00           C  
ATOM    719  O   ASP A 218     -16.145  25.665  -9.103  1.00  0.00           O  
ATOM    720  CB  ASP A 218     -13.990  26.422  -6.701  1.00  0.00           C  
ATOM    721  CG  ASP A 218     -13.254  25.800  -5.489  1.00  0.00           C  
ATOM    722  OD1 ASP A 218     -12.597  24.722  -5.592  1.00  0.00           O  
ATOM    723  OD2 ASP A 218     -13.306  26.431  -4.412  1.00  0.00           O1-
ATOM    724  H   ASP A 218     -11.959  25.681  -8.130  1.00  0.00           H  
ATOM    725  HA  ASP A 218     -14.528  24.541  -7.542  1.00  0.00           H  
ATOM    726  HB2 ASP A 218     -13.452  27.331  -7.009  1.00  0.00           H  
ATOM    727  HB3 ASP A 218     -15.011  26.688  -6.391  1.00  0.00           H  
ATOM    728  N   GLY A 219     -14.413  26.826  -9.936  1.00  0.00           N  
ATOM    729  CA  GLY A 219     -15.146  27.259 -11.123  1.00  0.00           C  
ATOM    730  C   GLY A 219     -15.569  26.119 -12.037  1.00  0.00           C  
ATOM    731  O   GLY A 219     -16.705  26.073 -12.503  1.00  0.00           O  
ATOM    732  H   GLY A 219     -13.473  27.139  -9.801  1.00  0.00           H  
ATOM    733  HA2 GLY A 219     -14.503  27.942 -11.697  1.00  0.00           H  
ATOM    734  HA3 GLY A 219     -16.050  27.794 -10.796  1.00  0.00           H  
ATOM    735  N   VAL A 220     -14.646  25.190 -12.278  1.00  0.00           N  
ATOM    736  CA  VAL A 220     -14.936  24.027 -13.109  1.00  0.00           C  
ATOM    737  C   VAL A 220     -16.082  23.218 -12.501  1.00  0.00           C  
ATOM    738  O   VAL A 220     -17.002  22.828 -13.212  1.00  0.00           O  
ATOM    739  CB  VAL A 220     -13.673  23.161 -13.342  1.00  0.00           C  
ATOM    740  CG1 VAL A 220     -14.017  21.806 -13.952  1.00  0.00           C  
ATOM    741  CG2 VAL A 220     -12.700  23.898 -14.254  1.00  0.00           C  
ATOM    742  H   VAL A 220     -13.734  25.292 -11.880  1.00  0.00           H  
ATOM    743  HA  VAL A 220     -15.270  24.392 -14.092  1.00  0.00           H  
ATOM    744  HB  VAL A 220     -13.187  22.990 -12.370  1.00  0.00           H  
ATOM    745 HG11 VAL A 220     -14.524  21.956 -14.916  1.00  0.00           H  
ATOM    746 HG12 VAL A 220     -13.093  21.230 -14.110  1.00  0.00           H  
ATOM    747 HG13 VAL A 220     -14.681  21.255 -13.270  1.00  0.00           H  
ATOM    748 HG21 VAL A 220     -12.415  24.854 -13.790  1.00  0.00           H  
ATOM    749 HG22 VAL A 220     -11.802  23.282 -14.406  1.00  0.00           H  
ATOM    750 HG23 VAL A 220     -13.181  24.091 -15.224  1.00  0.00           H  
ATOM    751  N   GLN A 221     -16.028  22.975 -11.193  1.00  0.00           N  
ATOM    752  CA  GLN A 221     -17.099  22.227 -10.528  1.00  0.00           C  
ATOM    753  C   GLN A 221     -18.471  22.882 -10.630  1.00  0.00           C  
ATOM    754  O   GLN A 221     -19.475  22.181 -10.788  1.00  0.00           O  
ATOM    755  CB  GLN A 221     -16.769  21.993  -9.066  1.00  0.00           C  
ATOM    756  CG  GLN A 221     -15.649  20.997  -8.867  1.00  0.00           C  
ATOM    757  CD  GLN A 221     -15.340  20.837  -7.409  1.00  0.00           C  
ATOM    758  OE1 GLN A 221     -16.176  20.344  -6.645  1.00  0.00           O  
ATOM    759  NE2 GLN A 221     -14.171  21.283  -6.993  1.00  0.00           N  
ATOM    760  H   GLN A 221     -15.250  23.306 -10.659  1.00  0.00           H  
ATOM    761  HA  GLN A 221     -17.164  21.247 -11.024  1.00  0.00           H  
ATOM    762  HB2 GLN A 221     -16.470  22.951  -8.616  1.00  0.00           H  
ATOM    763  HB3 GLN A 221     -17.669  21.615  -8.559  1.00  0.00           H  
ATOM    764  HG2 GLN A 221     -15.952  20.024  -9.281  1.00  0.00           H  
ATOM    765  HG3 GLN A 221     -14.750  21.354  -9.390  1.00  0.00           H  
ATOM    766 HE21 GLN A 221     -13.537  21.705  -7.641  1.00  0.00           H  
ATOM    767 HE22 GLN A 221     -13.918  21.199  -6.029  1.00  0.00           H  
ATOM    768  N   ARG A 222     -18.519  24.211 -10.525  1.00  0.00           N  
ATOM    769  CA  ARG A 222     -19.774  24.947 -10.713  1.00  0.00           C  
ATOM    770  C   ARG A 222     -20.296  24.777 -12.131  1.00  0.00           C  
ATOM    771  O   ARG A 222     -21.456  24.415 -12.333  1.00  0.00           O  
ATOM    772  CB  ARG A 222     -19.583  26.438 -10.430  1.00  0.00           C  
ATOM    773  CG  ARG A 222     -19.257  26.767  -8.986  1.00  0.00           C  
ATOM    774  CD  ARG A 222     -19.164  28.273  -8.779  1.00  0.00           C  
ATOM    775  NE  ARG A 222     -17.863  28.674  -8.254  1.00  0.00           N  
ATOM    776  CZ  ARG A 222     -17.421  28.391  -7.034  1.00  0.00           C  
ATOM    777  NH1 ARG A 222     -18.174  27.701  -6.187  1.00  0.00           N1+
ATOM    778  NH2 ARG A 222     -16.219  28.805  -6.659  1.00  0.00           N  
ATOM    779  H   ARG A 222     -17.682  24.716 -10.314  1.00  0.00           H  
ATOM    780  HA  ARG A 222     -20.520  24.546 -10.011  1.00  0.00           H  
ATOM    781  HB2 ARG A 222     -18.759  26.805 -11.060  1.00  0.00           H  
ATOM    782  HB3 ARG A 222     -20.512  26.961 -10.700  1.00  0.00           H  
ATOM    783  HG2 ARG A 222     -20.048  26.363  -8.337  1.00  0.00           H  
ATOM    784  HG3 ARG A 222     -18.294  26.307  -8.720  1.00  0.00           H  
ATOM    785  HD2 ARG A 222     -19.327  28.775  -9.744  1.00  0.00           H  
ATOM    786  HD3 ARG A 222     -19.944  28.582  -8.068  1.00  0.00           H  
ATOM    787  HE  ARG A 222     -17.243  29.215  -8.874  1.00  0.00           H  
ATOM    788 HH11 ARG A 222     -19.110  27.380  -6.474  1.00  0.00           H  
ATOM    789 HH12 ARG A 222     -17.823  27.486  -5.243  1.00  0.00           H  
ATOM    790 HH21 ARG A 222     -15.633  29.343  -7.313  1.00  0.00           H  
ATOM    791 HH22 ARG A 222     -15.871  28.588  -5.714  1.00  0.00           H  
ATOM    792  N   ASN A 223     -19.423  25.019 -13.104  1.00  0.00           N  
ATOM    793  CA  ASN A 223     -19.796  24.977 -14.517  1.00  0.00           C  
ATOM    794  C   ASN A 223     -20.073  23.565 -15.072  1.00  0.00           C  
ATOM    795  O   ASN A 223     -20.832  23.431 -16.044  1.00  0.00           O  
ATOM    796  CB  ASN A 223     -18.721  25.668 -15.377  1.00  0.00           C  
ATOM    797  CG  ASN A 223     -18.441  27.115 -14.945  1.00  0.00           C  
ATOM    798  OD1 ASN A 223     -19.304  27.794 -14.389  1.00  0.00           O  
ATOM    799  ND2 ASN A 223     -17.216  27.574 -15.176  1.00  0.00           N  
ATOM    800  H   ASN A 223     -18.478  25.238 -12.861  1.00  0.00           H  
ATOM    801  HA  ASN A 223     -20.729  25.551 -14.617  1.00  0.00           H  
ATOM    802  HB2 ASN A 223     -17.787  25.092 -15.299  1.00  0.00           H  
ATOM    803  HB3 ASN A 223     -19.061  25.675 -16.423  1.00  0.00           H  
ATOM    804 HD21 ASN A 223     -16.535  26.984 -15.610  1.00  0.00           H  
ATOM    805 HD22 ASN A 223     -16.975  28.509 -14.916  1.00  0.00           H  
ATOM    806  N   HIS A 224     -19.468  22.540 -14.453  1.00  0.00           N  
ATOM    807  CA  HIS A 224     -19.531  21.137 -14.927  1.00  0.00           C  
ATOM    808  C   HIS A 224     -20.425  20.209 -14.108  1.00  0.00           C  
ATOM    809  O   HIS A 224     -20.411  18.990 -14.320  1.00  0.00           O  
ATOM    810  CB  HIS A 224     -18.130  20.529 -14.927  1.00  0.00           C  
ATOM    811  CG  HIS A 224     -17.241  21.097 -15.973  1.00  0.00           C  
ATOM    812  ND1 HIS A 224     -17.067  22.452 -16.153  1.00  0.00           N  
ATOM    813  CD2 HIS A 224     -16.480  20.491 -16.907  1.00  0.00           C  
ATOM    814  CE1 HIS A 224     -16.237  22.655 -17.157  1.00  0.00           C  
ATOM    815  NE2 HIS A 224     -15.869  21.482 -17.634  1.00  0.00           N  
ATOM    816  H   HIS A 224     -18.944  22.734 -13.624  1.00  0.00           H  
ATOM    817  HA  HIS A 224     -19.915  21.154 -15.958  1.00  0.00           H  
ATOM    818  HB2 HIS A 224     -17.671  20.710 -13.944  1.00  0.00           H  
ATOM    819  HB3 HIS A 224     -18.220  19.446 -15.096  1.00  0.00           H  
ATOM    820  HD1 HIS A 224     -17.515  23.190 -15.591  1.00  0.00           H  
ATOM    821  HD2 HIS A 224     -16.371  19.418 -17.056  1.00  0.00           H  
ATOM    822  HE1 HIS A 224     -15.911  23.625 -17.529  1.00  0.00           H  
ATOM    823  N   GLU A 225     -21.194  20.775 -13.183  1.00  0.00           N  
ATOM    824  CA  GLU A 225     -22.086  19.999 -12.299  1.00  0.00           C  
ATOM    825  C   GLU A 225     -22.879  18.923 -13.046  1.00  0.00           C  
ATOM    826  O   GLU A 225     -22.865  17.758 -12.649  1.00  0.00           O  
ATOM    827  CB  GLU A 225     -23.050  20.972 -11.575  1.00  0.00           C  
ATOM    828  CG  GLU A 225     -24.249  20.363 -10.841  1.00  0.00           C  
ATOM    829  CD  GLU A 225     -23.895  19.540  -9.606  1.00  0.00           C  
ATOM    830  OE1 GLU A 225     -24.779  18.779  -9.136  1.00  0.00           O  
ATOM    831  OE2 GLU A 225     -22.764  19.650  -9.080  1.00  0.00           O1-
ATOM    832  H   GLU A 225     -21.167  21.770 -13.082  1.00  0.00           H  
ATOM    833  HA  GLU A 225     -21.464  19.495 -11.544  1.00  0.00           H  
ATOM    834  HB2 GLU A 225     -22.459  21.531 -10.834  1.00  0.00           H  
ATOM    835  HB3 GLU A 225     -23.445  21.668 -12.330  1.00  0.00           H  
ATOM    836  HG2 GLU A 225     -24.910  21.184 -10.527  1.00  0.00           H  
ATOM    837  HG3 GLU A 225     -24.785  19.709 -11.545  1.00  0.00           H  
ATOM    838  N   THR A 226     -23.556  19.323 -14.125  1.00  0.00           N  
ATOM    839  CA  THR A 226     -24.395  18.408 -14.913  1.00  0.00           C  
ATOM    840  C   THR A 226     -23.604  17.216 -15.440  1.00  0.00           C  
ATOM    841  O   THR A 226     -24.005  16.064 -15.252  1.00  0.00           O  
ATOM    842  CB  THR A 226     -25.065  19.140 -16.109  1.00  0.00           C  
ATOM    843  OG1 THR A 226     -25.897  20.193 -15.614  1.00  0.00           O  
ATOM    844  CG2 THR A 226     -25.912  18.189 -16.950  1.00  0.00           C  
ATOM    845  H   THR A 226     -23.490  20.280 -14.408  1.00  0.00           H  
ATOM    846  HA  THR A 226     -25.188  18.028 -14.252  1.00  0.00           H  
ATOM    847  HB  THR A 226     -24.277  19.569 -16.746  1.00  0.00           H  
ATOM    848 HG21 THR A 226     -26.183  17.309 -16.348  1.00  0.00           H  
ATOM    849 HG22 THR A 226     -26.827  18.705 -17.277  1.00  0.00           H  
ATOM    850 HG23 THR A 226     -25.337  17.868 -17.831  1.00  0.00           H  
ATOM    851  HG1 THR A 226     -26.308  20.642 -16.344  1.00  0.00           H  
ATOM    852  N   ALA A 227     -22.472  17.505 -16.083  1.00  0.00           N  
ATOM    853  CA  ALA A 227     -21.619  16.482 -16.664  1.00  0.00           C  
ATOM    854  C   ALA A 227     -21.033  15.572 -15.580  1.00  0.00           C  
ATOM    855  O   ALA A 227     -20.987  14.358 -15.757  1.00  0.00           O  
ATOM    856  CB  ALA A 227     -20.505  17.115 -17.489  1.00  0.00           C  
ATOM    857  H   ALA A 227     -22.199  18.463 -16.169  1.00  0.00           H  
ATOM    858  HA  ALA A 227     -22.235  15.864 -17.334  1.00  0.00           H  
ATOM    859  HB1 ALA A 227     -19.872  16.324 -17.919  1.00  0.00           H  
ATOM    860  HB2 ALA A 227     -20.945  17.714 -18.300  1.00  0.00           H  
ATOM    861  HB3 ALA A 227     -19.894  17.763 -16.844  1.00  0.00           H  
ATOM    862  N   PHE A 228     -20.608  16.175 -14.472  1.00  0.00           N  
ATOM    863  CA  PHE A 228     -20.037  15.424 -13.357  1.00  0.00           C  
ATOM    864  C   PHE A 228     -21.070  14.506 -12.689  1.00  0.00           C  
ATOM    865  O   PHE A 228     -20.767  13.340 -12.400  1.00  0.00           O  
ATOM    866  CB  PHE A 228     -19.381  16.359 -12.322  1.00  0.00           C  
ATOM    867  CG  PHE A 228     -18.079  16.998 -12.766  1.00  0.00           C  
ATOM    868  CD1 PHE A 228     -17.479  16.750 -14.016  1.00  0.00           C  
ATOM    869  CD2 PHE A 228     -17.410  17.822 -11.877  1.00  0.00           C  
ATOM    870  CE1 PHE A 228     -16.261  17.346 -14.359  1.00  0.00           C  
ATOM    871  CE2 PHE A 228     -16.196  18.400 -12.211  1.00  0.00           C  
ATOM    872  CZ  PHE A 228     -15.624  18.166 -13.452  1.00  0.00           C  
ATOM    873  H   PHE A 228     -20.682  17.170 -14.401  1.00  0.00           H  
ATOM    874  HA  PHE A 228     -19.245  14.781 -13.769  1.00  0.00           H  
ATOM    875  HB2 PHE A 228     -20.094  17.164 -12.090  1.00  0.00           H  
ATOM    876  HB3 PHE A 228     -19.180  15.773 -11.413  1.00  0.00           H  
ATOM    877  HD1 PHE A 228     -17.968  16.088 -14.722  1.00  0.00           H  
ATOM    878  HD2 PHE A 228     -17.843  18.018 -10.903  1.00  0.00           H  
ATOM    879  HE1 PHE A 228     -15.820  17.164 -15.333  1.00  0.00           H  
ATOM    880  HE2 PHE A 228     -15.690  19.040 -11.497  1.00  0.00           H  
ATOM    881  HZ  PHE A 228     -14.677  18.627 -13.709  1.00  0.00           H  
ATOM    882  N   GLN A 229     -22.291  15.002 -12.468  1.00  0.00           N  
ATOM    883  CA  GLN A 229     -23.368  14.143 -11.948  1.00  0.00           C  
ATOM    884  C   GLN A 229     -23.704  12.986 -12.885  1.00  0.00           C  
ATOM    885  O   GLN A 229     -23.956  11.870 -12.422  1.00  0.00           O  
ATOM    886  CB  GLN A 229     -24.647  14.938 -11.675  1.00  0.00           C  
ATOM    887  CG  GLN A 229     -24.575  15.900 -10.511  1.00  0.00           C  
ATOM    888  CD  GLN A 229     -24.490  15.228  -9.149  1.00  0.00           C  
ATOM    889  OE1 GLN A 229     -24.493  13.997  -9.024  1.00  0.00           O  
ATOM    890  NE2 GLN A 229     -24.395  16.040  -8.123  1.00  0.00           N  
ATOM    891  H   GLN A 229     -22.475  15.966 -12.658  1.00  0.00           H  
ATOM    892  HA  GLN A 229     -23.018  13.718 -10.996  1.00  0.00           H  
ATOM    893  HB2 GLN A 229     -24.887  15.516 -12.579  1.00  0.00           H  
ATOM    894  HB3 GLN A 229     -25.456  14.221 -11.473  1.00  0.00           H  
ATOM    895  HG2 GLN A 229     -23.683  16.531 -10.640  1.00  0.00           H  
ATOM    896  HG3 GLN A 229     -25.476  16.530 -10.529  1.00  0.00           H  
ATOM    897 HE21 GLN A 229     -24.383  17.029  -8.268  1.00  0.00           H  
ATOM    898 HE22 GLN A 229     -24.335  15.670  -7.196  1.00  0.00           H  
ATOM    899  N   GLY A 230     -23.708  13.258 -14.192  1.00  0.00           N  
ATOM    900  CA  GLY A 230     -23.934  12.241 -15.213  1.00  0.00           C  
ATOM    901  C   GLY A 230     -22.888  11.148 -15.147  1.00  0.00           C  
ATOM    902  O   GLY A 230     -23.211   9.976 -15.157  1.00  0.00           O  
ATOM    903  H   GLY A 230     -23.549  14.201 -14.484  1.00  0.00           H  
ATOM    904  HA2 GLY A 230     -23.894  12.715 -16.205  1.00  0.00           H  
ATOM    905  HA3 GLY A 230     -24.928  11.795 -15.060  1.00  0.00           H  
ATOM    906  N   MET A 231     -21.625  11.544 -15.038  1.00  0.00           N  
ATOM    907  CA  MET A 231     -20.538  10.583 -14.964  1.00  0.00           C  
ATOM    908  C   MET A 231     -20.604   9.796 -13.652  1.00  0.00           C  
ATOM    909  O   MET A 231     -20.453   8.582 -13.666  1.00  0.00           O  
ATOM    910  CB  MET A 231     -19.191  11.300 -15.110  1.00  0.00           C  
ATOM    911  CG  MET A 231     -17.988  10.378 -15.208  1.00  0.00           C  
ATOM    912  SD  MET A 231     -17.973   9.330 -16.670  1.00  0.00           S  
ATOM    913  CE  MET A 231     -17.586  10.530 -17.943  1.00  0.00           C  
ATOM    914  H   MET A 231     -21.418  12.522 -15.006  1.00  0.00           H  
ATOM    915  HA  MET A 231     -20.644   9.873 -15.797  1.00  0.00           H  
ATOM    916  HB2 MET A 231     -19.227  11.914 -16.022  1.00  0.00           H  
ATOM    917  HB3 MET A 231     -19.053  11.951 -14.234  1.00  0.00           H  
ATOM    918  HG2 MET A 231     -17.079  10.998 -15.220  1.00  0.00           H  
ATOM    919  HG3 MET A 231     -17.978   9.729 -14.320  1.00  0.00           H  
ATOM    920  HE1 MET A 231     -16.618  11.002 -17.720  1.00  0.00           H  
ATOM    921  HE2 MET A 231     -17.531  10.025 -18.919  1.00  0.00           H  
ATOM    922  HE3 MET A 231     -18.372  11.300 -17.972  1.00  0.00           H  
ATOM    923 LPD2 MET A 231     -18.578   9.040 -16.776  1.00  0.00          LP  
ATOM    924 LPD1 MET A 231     -17.496   8.849 -16.627  1.00  0.00          LP  
ATOM    925  N   LEU A 232     -20.846  10.473 -12.528  1.00  0.00           N  
ATOM    926  CA  LEU A 232     -20.955   9.776 -11.235  1.00  0.00           C  
ATOM    927  C   LEU A 232     -22.079   8.743 -11.207  1.00  0.00           C  
ATOM    928  O   LEU A 232     -21.890   7.650 -10.668  1.00  0.00           O  
ATOM    929  CB  LEU A 232     -21.139  10.771 -10.085  1.00  0.00           C  
ATOM    930  CG  LEU A 232     -21.288  10.236  -8.656  1.00  0.00           C  
ATOM    931  CD1 LEU A 232     -20.082   9.401  -8.242  1.00  0.00           C  
ATOM    932  CD2 LEU A 232     -21.488  11.408  -7.704  1.00  0.00           C  
ATOM    933  H   LEU A 232     -20.955  11.466 -12.564  1.00  0.00           H  
ATOM    934  HA  LEU A 232     -20.008   9.241 -11.072  1.00  0.00           H  
ATOM    935  HB2 LEU A 232     -20.263  11.436 -10.091  1.00  0.00           H  
ATOM    936  HB3 LEU A 232     -22.044  11.356 -10.306  1.00  0.00           H  
ATOM    937  HG  LEU A 232     -22.180   9.594  -8.615  1.00  0.00           H  
ATOM    938 HD11 LEU A 232     -19.173  10.017  -8.298  1.00  0.00           H  
ATOM    939 HD12 LEU A 232     -20.220   9.044  -7.211  1.00  0.00           H  
ATOM    940 HD13 LEU A 232     -19.983   8.539  -8.918  1.00  0.00           H  
ATOM    941 HD21 LEU A 232     -22.390  11.967  -7.995  1.00  0.00           H  
ATOM    942 HD22 LEU A 232     -21.606  11.031  -6.678  1.00  0.00           H  
ATOM    943 HD23 LEU A 232     -20.613  12.073  -7.752  1.00  0.00           H  
ATOM    944  N   ARG A 233     -23.239   9.080 -11.777  1.00  0.00           N  
ATOM    945  CA  ARG A 233     -24.348   8.136 -11.869  1.00  0.00           C  
ATOM    946  C   ARG A 233     -23.956   6.905 -12.676  1.00  0.00           C  
ATOM    947  O   ARG A 233     -24.212   5.780 -12.261  1.00  0.00           O  
ATOM    948  CB  ARG A 233     -25.584   8.781 -12.503  1.00  0.00           C  
ATOM    949  CG  ARG A 233     -26.789   7.855 -12.522  1.00  0.00           C  
ATOM    950  CD  ARG A 233     -28.004   8.478 -13.188  1.00  0.00           C  
ATOM    951  NE  ARG A 233     -27.934   8.416 -14.645  1.00  0.00           N  
ATOM    952  CZ  ARG A 233     -27.630   9.452 -15.419  1.00  0.00           C  
ATOM    953  NH1 ARG A 233     -27.377  10.629 -14.872  1.00  0.00           N1+
ATOM    954  NH2 ARG A 233     -27.595   9.315 -16.738  1.00  0.00           N  
ATOM    955  H   ARG A 233     -23.350  10.001 -12.150  1.00  0.00           H  
ATOM    956  HA  ARG A 233     -24.608   7.816 -10.849  1.00  0.00           H  
ATOM    957  HB2 ARG A 233     -25.843   9.683 -11.929  1.00  0.00           H  
ATOM    958  HB3 ARG A 233     -25.341   9.063 -13.538  1.00  0.00           H  
ATOM    959  HG2 ARG A 233     -26.520   6.940 -13.069  1.00  0.00           H  
ATOM    960  HG3 ARG A 233     -27.051   7.598 -11.485  1.00  0.00           H  
ATOM    961  HD2 ARG A 233     -28.904   7.941 -12.854  1.00  0.00           H  
ATOM    962  HD3 ARG A 233     -28.072   9.533 -12.882  1.00  0.00           H  
ATOM    963  HE  ARG A 233     -28.133   7.514 -15.101  1.00  0.00           H  
ATOM    964 HH11 ARG A 233     -27.416  10.740 -13.849  1.00  0.00           H  
ATOM    965 HH12 ARG A 233     -27.141  11.434 -15.469  1.00  0.00           H  
ATOM    966 HH21 ARG A 233     -27.804   8.402 -17.167  1.00  0.00           H  
ATOM    967 HH22 ARG A 233     -27.359  10.121 -17.334  1.00  0.00           H  
ATOM    968  N   LYS A 234     -23.319   7.128 -13.821  1.00  0.00           N  
ATOM    969  CA  LYS A 234     -22.934   6.029 -14.706  1.00  0.00           C  
ATOM    970  C   LYS A 234     -21.891   5.107 -14.097  1.00  0.00           C  
ATOM    971  O   LYS A 234     -21.960   3.886 -14.268  1.00  0.00           O  
ATOM    972  CB  LYS A 234     -22.455   6.576 -16.040  1.00  0.00           C  
ATOM    973  CG  LYS A 234     -23.606   7.164 -16.821  1.00  0.00           C  
ATOM    974  CD  LYS A 234     -23.168   7.720 -18.142  1.00  0.00           C  
ATOM    975  CE  LYS A 234     -24.372   8.250 -18.886  1.00  0.00           C  
ATOM    976  NZ  LYS A 234     -23.931   8.936 -20.114  1.00  0.00           N1+
ATOM    977  H   LYS A 234     -23.098   8.068 -14.083  1.00  0.00           H  
ATOM    978  HA  LYS A 234     -23.835   5.426 -14.892  1.00  0.00           H  
ATOM    979  HB2 LYS A 234     -21.703   7.359 -15.860  1.00  0.00           H  
ATOM    980  HB3 LYS A 234     -22.003   5.760 -16.623  1.00  0.00           H  
ATOM    981  HG2 LYS A 234     -24.353   6.376 -16.998  1.00  0.00           H  
ATOM    982  HG3 LYS A 234     -24.059   7.973 -16.229  1.00  0.00           H  
ATOM    983  HD2 LYS A 234     -22.450   8.537 -17.977  1.00  0.00           H  
ATOM    984  HD3 LYS A 234     -22.691   6.926 -18.735  1.00  0.00           H  
ATOM    985  HE2 LYS A 234     -25.036   7.414 -19.152  1.00  0.00           H  
ATOM    986  HE3 LYS A 234     -24.915   8.960 -18.245  1.00  0.00           H  
ATOM    987  HZ1 LYS A 234     -23.425   8.288 -20.698  1.00  0.00           H  
ATOM    988  HZ2 LYS A 234     -24.736   9.281 -20.614  1.00  0.00           H  
ATOM    989  HZ3 LYS A 234     -23.331   9.708 -19.870  1.00  0.00           H  
ATOM    990  N   LEU A 235     -20.942   5.688 -13.377  1.00  0.00           N  
ATOM    991  CA  LEU A 235     -19.887   4.907 -12.732  1.00  0.00           C  
ATOM    992  C   LEU A 235     -20.338   4.261 -11.425  1.00  0.00           C  
ATOM    993  O   LEU A 235     -19.819   3.202 -11.061  1.00  0.00           O  
ATOM    994  CB  LEU A 235     -18.649   5.778 -12.521  1.00  0.00           C  
ATOM    995  CG  LEU A 235     -18.074   6.389 -13.808  1.00  0.00           C  
ATOM    996  CD1 LEU A 235     -16.784   7.117 -13.501  1.00  0.00           C  
ATOM    997  CD2 LEU A 235     -17.866   5.371 -14.927  1.00  0.00           C  
ATOM    998  H   LEU A 235     -20.947   6.683 -13.272  1.00  0.00           H  
ATOM    999  HA  LEU A 235     -19.612   4.093 -13.419  1.00  0.00           H  
ATOM   1000  HB2 LEU A 235     -18.919   6.600 -11.841  1.00  0.00           H  
ATOM   1001  HB3 LEU A 235     -17.868   5.159 -12.056  1.00  0.00           H  
ATOM   1002  HG  LEU A 235     -18.801   7.129 -14.173  1.00  0.00           H  
ATOM   1003 HD11 LEU A 235     -16.059   6.412 -13.069  1.00  0.00           H  
ATOM   1004 HD12 LEU A 235     -16.373   7.543 -14.428  1.00  0.00           H  
ATOM   1005 HD13 LEU A 235     -16.982   7.926 -12.782  1.00  0.00           H  
ATOM   1006 HD21 LEU A 235     -18.828   4.900 -15.178  1.00  0.00           H  
ATOM   1007 HD22 LEU A 235     -17.464   5.880 -15.816  1.00  0.00           H  
ATOM   1008 HD23 LEU A 235     -17.156   4.600 -14.594  1.00  0.00           H  
ATOM   1009  N   ASP A 236     -21.299   4.881 -10.735  1.00  0.00           N  
ATOM   1010  CA  ASP A 236     -21.886   4.335  -9.510  1.00  0.00           C  
ATOM   1011  C   ASP A 236     -20.800   3.961  -8.495  1.00  0.00           C  
ATOM   1012  O   ASP A 236     -20.629   2.795  -8.149  1.00  0.00           O  
ATOM   1013  CB  ASP A 236     -22.781   3.129  -9.841  1.00  0.00           C  
ATOM   1014  CG  ASP A 236     -23.627   2.677  -8.657  1.00  0.00           C  
ATOM   1015  OD1 ASP A 236     -24.129   3.536  -7.901  1.00  0.00           O  
ATOM   1016  OD2 ASP A 236     -23.790   1.450  -8.484  1.00  0.00           O1-
ATOM   1017  H   ASP A 236     -21.634   5.761 -11.072  1.00  0.00           H  
ATOM   1018  HA  ASP A 236     -22.517   5.114  -9.057  1.00  0.00           H  
ATOM   1019  HB2 ASP A 236     -23.453   3.406 -10.667  1.00  0.00           H  
ATOM   1020  HB3 ASP A 236     -22.140   2.292 -10.155  1.00  0.00           H  
ATOM   1021  N   ILE A 237     -20.066   4.974  -8.049  1.00  0.00           N  
ATOM   1022  CA  ILE A 237     -18.934   4.794  -7.142  1.00  0.00           C  
ATOM   1023  C   ILE A 237     -19.484   4.857  -5.720  1.00  0.00           C  
ATOM   1024  O   ILE A 237     -19.971   5.907  -5.298  1.00  0.00           O  
ATOM   1025  CB  ILE A 237     -17.879   5.906  -7.356  1.00  0.00           C  
ATOM   1026  CG1 ILE A 237     -17.378   5.916  -8.806  1.00  0.00           C  
ATOM   1027  CG2 ILE A 237     -16.711   5.750  -6.383  1.00  0.00           C  
ATOM   1028  CD1 ILE A 237     -16.815   7.249  -9.246  1.00  0.00           C  
ATOM   1029  H   ILE A 237     -20.298   5.900  -8.347  1.00  0.00           H  
ATOM   1030  HA  ILE A 237     -18.467   3.814  -7.319  1.00  0.00           H  
ATOM   1031  HB  ILE A 237     -18.361   6.874  -7.156  1.00  0.00           H  
ATOM   1032 HG12 ILE A 237     -16.589   5.156  -8.906  1.00  0.00           H  
ATOM   1033 HG13 ILE A 237     -18.220   5.660  -9.466  1.00  0.00           H  
ATOM   1034 HG21 ILE A 237     -16.236   4.769  -6.534  1.00  0.00           H  
ATOM   1035 HG22 ILE A 237     -15.974   6.546  -6.564  1.00  0.00           H  
ATOM   1036 HG23 ILE A 237     -17.082   5.823  -5.350  1.00  0.00           H  
ATOM   1037 HD11 ILE A 237     -15.970   7.522  -8.597  1.00  0.00           H  
ATOM   1038 HD12 ILE A 237     -16.469   7.175 -10.287  1.00  0.00           H  
ATOM   1039 HD13 ILE A 237     -17.597   8.019  -9.173  1.00  0.00           H  
ATOM   1040  N   LYS A 238     -19.422   3.740  -4.994  1.00  0.00           N  
ATOM   1041  CA  LYS A 238     -19.948   3.666  -3.613  1.00  0.00           C  
ATOM   1042  C   LYS A 238     -19.005   3.085  -2.539  1.00  0.00           C  
ATOM   1043  O   LYS A 238     -19.350   3.102  -1.358  1.00  0.00           O  
ATOM   1044  CB  LYS A 238     -21.289   2.918  -3.600  1.00  0.00           C  
ATOM   1045  CG  LYS A 238     -21.251   1.476  -4.099  1.00  0.00           C  
ATOM   1046  CD  LYS A 238     -22.397   1.177  -5.066  1.00  0.00           C  
ATOM   1047  CE  LYS A 238     -22.164  -0.090  -5.878  1.00  0.00           C  
ATOM   1048  NZ  LYS A 238     -21.396   0.149  -7.136  1.00  0.00           N1+
ATOM   1049  H   LYS A 238     -19.006   2.925  -5.397  1.00  0.00           H  
ATOM   1050  HA  LYS A 238     -20.149   4.704  -3.309  1.00  0.00           H  
ATOM   1051  HB2 LYS A 238     -21.659   2.907  -2.564  1.00  0.00           H  
ATOM   1052  HB3 LYS A 238     -21.993   3.476  -4.235  1.00  0.00           H  
ATOM   1053  HG2 LYS A 238     -20.295   1.304  -4.616  1.00  0.00           H  
ATOM   1054  HG3 LYS A 238     -21.328   0.799  -3.236  1.00  0.00           H  
ATOM   1055  HD2 LYS A 238     -23.325   1.058  -4.487  1.00  0.00           H  
ATOM   1056  HD3 LYS A 238     -22.503   2.025  -5.759  1.00  0.00           H  
ATOM   1057  HE2 LYS A 238     -21.604  -0.805  -5.257  1.00  0.00           H  
ATOM   1058  HE3 LYS A 238     -23.141  -0.521  -6.142  1.00  0.00           H  
ATOM   1059  HZ1 LYS A 238     -20.497   0.544  -6.911  1.00  0.00           H  
ATOM   1060  HZ2 LYS A 238     -21.267  -0.725  -7.622  1.00  0.00           H  
ATOM   1061  HZ3 LYS A 238     -21.906   0.788  -7.725  1.00  0.00           H  
ATOM   1062  N   ASN A 239     -17.827   2.594  -2.923  1.00  0.00           N  
ATOM   1063  CA  ASN A 239     -16.934   1.932  -1.961  1.00  0.00           C  
ATOM   1064  C   ASN A 239     -15.520   1.788  -2.524  1.00  0.00           C  
ATOM   1065  O   ASN A 239     -15.252   2.213  -3.645  1.00  0.00           O  
ATOM   1066  CB  ASN A 239     -17.508   0.562  -1.567  1.00  0.00           C  
ATOM   1067  CG  ASN A 239     -17.740  -0.335  -2.761  1.00  0.00           C  
ATOM   1068  OD1 ASN A 239     -16.908  -0.420  -3.661  1.00  0.00           O  
ATOM   1069  ND2 ASN A 239     -18.884  -1.010  -2.780  1.00  0.00           N  
ATOM   1070  H   ASN A 239     -17.547   2.677  -3.879  1.00  0.00           H  
ATOM   1071  HA  ASN A 239     -16.879   2.556  -1.057  1.00  0.00           H  
ATOM   1072  HB2 ASN A 239     -16.801   0.066  -0.886  1.00  0.00           H  
ATOM   1073  HB3 ASN A 239     -18.467   0.717  -1.051  1.00  0.00           H  
ATOM   1074 HD21 ASN A 239     -19.537  -0.909  -2.029  1.00  0.00           H  
ATOM   1075 HD22 ASN A 239     -19.092  -1.619  -3.545  1.00  0.00           H  
ATOM   1076  N   GLU A 240     -14.617   1.182  -1.751  1.00  0.00           N  
ATOM   1077  CA  GLU A 240     -13.210   1.074  -2.169  1.00  0.00           C  
ATOM   1078  C   GLU A 240     -12.970   0.223  -3.424  1.00  0.00           C  
ATOM   1079  O   GLU A 240     -12.034   0.490  -4.175  1.00  0.00           O  
ATOM   1080  CB  GLU A 240     -12.313   0.605  -1.015  1.00  0.00           C  
ATOM   1081  CG  GLU A 240     -12.518  -0.830  -0.555  1.00  0.00           C  
ATOM   1082  CD  GLU A 240     -11.527  -1.248   0.523  1.00  0.00           C  
ATOM   1083  OE1 GLU A 240     -11.961  -1.923   1.485  1.00  0.00           O  
ATOM   1084  OE2 GLU A 240     -10.321  -0.908   0.412  1.00  0.00           O1-
ATOM   1085  H   GLU A 240     -14.901   0.795  -0.874  1.00  0.00           H  
ATOM   1086  HA  GLU A 240     -12.891   2.095  -2.426  1.00  0.00           H  
ATOM   1087  HB2 GLU A 240     -11.267   0.709  -1.338  1.00  0.00           H  
ATOM   1088  HB3 GLU A 240     -12.499   1.264  -0.154  1.00  0.00           H  
ATOM   1089  HG2 GLU A 240     -13.537  -0.929  -0.154  1.00  0.00           H  
ATOM   1090  HG3 GLU A 240     -12.399  -1.498  -1.421  1.00  0.00           H  
ATOM   1091  N   ASP A 241     -13.802  -0.792  -3.657  1.00  0.00           N  
ATOM   1092  CA  ASP A 241     -13.678  -1.620  -4.863  1.00  0.00           C  
ATOM   1093  C   ASP A 241     -13.947  -0.805  -6.130  1.00  0.00           C  
ATOM   1094  O   ASP A 241     -13.236  -0.954  -7.121  1.00  0.00           O  
ATOM   1095  CB  ASP A 241     -14.620  -2.832  -4.813  1.00  0.00           C  
ATOM   1096  CG  ASP A 241     -14.253  -3.822  -3.710  1.00  0.00           C  
ATOM   1097  OD1 ASP A 241     -13.052  -3.938  -3.371  1.00  0.00           O  
ATOM   1098  OD2 ASP A 241     -15.174  -4.487  -3.189  1.00  0.00           O1-
ATOM   1099  H   ASP A 241     -14.525  -0.994  -2.997  1.00  0.00           H  
ATOM   1100  HA  ASP A 241     -12.644  -1.993  -4.910  1.00  0.00           H  
ATOM   1101  HB2 ASP A 241     -15.645  -2.474  -4.637  1.00  0.00           H  
ATOM   1102  HB3 ASP A 241     -14.575  -3.352  -5.781  1.00  0.00           H  
ATOM   1103  N   ASP A 242     -14.964   0.054  -6.079  1.00  0.00           N  
ATOM   1104  CA  ASP A 242     -15.276   0.947  -7.203  1.00  0.00           C  
ATOM   1105  C   ASP A 242     -14.149   1.963  -7.391  1.00  0.00           C  
ATOM   1106  O   ASP A 242     -13.779   2.270  -8.522  1.00  0.00           O  
ATOM   1107  CB  ASP A 242     -16.592   1.706  -6.992  1.00  0.00           C  
ATOM   1108  CG  ASP A 242     -17.806   0.795  -6.800  1.00  0.00           C  
ATOM   1109  OD1 ASP A 242     -17.834  -0.347  -7.310  1.00  0.00           O  
ATOM   1110  OD2 ASP A 242     -18.758   1.253  -6.130  1.00  0.00           O1-
ATOM   1111  H   ASP A 242     -15.529   0.092  -5.255  1.00  0.00           H  
ATOM   1112  HA  ASP A 242     -15.365   0.338  -8.114  1.00  0.00           H  
ATOM   1113  HB2 ASP A 242     -16.488   2.338  -6.098  1.00  0.00           H  
ATOM   1114  HB3 ASP A 242     -16.771   2.341  -7.872  1.00  0.00           H  
ATOM   1115  N   VAL A 243     -13.595   2.474  -6.287  1.00  0.00           N  
ATOM   1116  CA  VAL A 243     -12.476   3.436  -6.378  1.00  0.00           C  
ATOM   1117  C   VAL A 243     -11.219   2.788  -6.986  1.00  0.00           C  
ATOM   1118  O   VAL A 243     -10.541   3.417  -7.787  1.00  0.00           O  
ATOM   1119  CB  VAL A 243     -12.193   4.127  -5.017  1.00  0.00           C  
ATOM   1120  CG1 VAL A 243     -10.900   4.935  -5.053  1.00  0.00           C  
ATOM   1121  CG2 VAL A 243     -13.369   5.020  -4.651  1.00  0.00           C  
ATOM   1122  H   VAL A 243     -13.941   2.202  -5.389  1.00  0.00           H  
ATOM   1123  HA  VAL A 243     -12.792   4.227  -7.074  1.00  0.00           H  
ATOM   1124  HB  VAL A 243     -12.090   3.348  -4.247  1.00  0.00           H  
ATOM   1125 HG11 VAL A 243     -10.971   5.706  -5.834  1.00  0.00           H  
ATOM   1126 HG12 VAL A 243     -10.741   5.416  -4.077  1.00  0.00           H  
ATOM   1127 HG13 VAL A 243     -10.056   4.266  -5.274  1.00  0.00           H  
ATOM   1128 HG21 VAL A 243     -14.283   4.412  -4.582  1.00  0.00           H  
ATOM   1129 HG22 VAL A 243     -13.175   5.503  -3.682  1.00  0.00           H  
ATOM   1130 HG23 VAL A 243     -13.499   5.791  -5.425  1.00  0.00           H  
ATOM   1131  N   LYS A 244     -10.941   1.530  -6.641  1.00  0.00           N  
ATOM   1132  CA  LYS A 244      -9.794   0.799  -7.208  1.00  0.00           C  
ATOM   1133  C   LYS A 244      -9.918   0.456  -8.692  1.00  0.00           C  
ATOM   1134  O   LYS A 244      -8.907   0.262  -9.355  1.00  0.00           O  
ATOM   1135  CB  LYS A 244      -9.519  -0.477  -6.409  1.00  0.00           C  
ATOM   1136  CG  LYS A 244      -8.969  -0.185  -5.029  1.00  0.00           C  
ATOM   1137  CD  LYS A 244      -9.135  -1.366  -4.091  1.00  0.00           C  
ATOM   1138  CE  LYS A 244      -8.768  -0.971  -2.676  1.00  0.00           C  
ATOM   1139  NZ  LYS A 244      -8.996  -2.103  -1.742  1.00  0.00           N1+
ATOM   1140  H   LYS A 244     -11.529   1.069  -5.977  1.00  0.00           H  
ATOM   1141  HA  LYS A 244      -8.918   1.456  -7.104  1.00  0.00           H  
ATOM   1142  HB2 LYS A 244     -10.460  -1.038  -6.303  1.00  0.00           H  
ATOM   1143  HB3 LYS A 244      -8.788  -1.088  -6.959  1.00  0.00           H  
ATOM   1144  HG2 LYS A 244      -7.898   0.052  -5.116  1.00  0.00           H  
ATOM   1145  HG3 LYS A 244      -9.503   0.680  -4.609  1.00  0.00           H  
ATOM   1146  HD2 LYS A 244     -10.182  -1.703  -4.114  1.00  0.00           H  
ATOM   1147  HD3 LYS A 244      -8.479  -2.186  -4.420  1.00  0.00           H  
ATOM   1148  HE2 LYS A 244      -7.707  -0.684  -2.644  1.00  0.00           H  
ATOM   1149  HE3 LYS A 244      -9.388  -0.117  -2.367  1.00  0.00           H  
ATOM   1150  HZ1 LYS A 244      -8.435  -2.891  -2.026  1.00  0.00           H  
ATOM   1151  HZ2 LYS A 244      -8.738  -1.825  -0.808  1.00  0.00           H  
ATOM   1152  HZ3 LYS A 244      -9.970  -2.361  -1.758  1.00  0.00           H  
ATOM   1153  N   SER A 245     -11.143   0.374  -9.208  1.00  0.00           N  
ATOM   1154  CA  SER A 245     -11.364   0.131 -10.639  1.00  0.00           C  
ATOM   1155  C   SER A 245     -11.469   1.433 -11.453  1.00  0.00           C  
ATOM   1156  O   SER A 245     -11.539   1.389 -12.680  1.00  0.00           O  
ATOM   1157  CB  SER A 245     -12.617  -0.721 -10.834  1.00  0.00           C  
ATOM   1158  OG  SER A 245     -13.783  -0.017 -10.457  1.00  0.00           O  
ATOM   1159  H   SER A 245     -11.933   0.481  -8.605  1.00  0.00           H  
ATOM   1160  HA  SER A 245     -10.501  -0.433 -11.021  1.00  0.00           H  
ATOM   1161  HB2 SER A 245     -12.696  -1.003 -11.894  1.00  0.00           H  
ATOM   1162  HB3 SER A 245     -12.532  -1.629 -10.218  1.00  0.00           H  
ATOM   1163  HG  SER A 245     -14.544  -0.571 -10.589  1.00  0.00           H  
ATOM   1164  N   LEU A 246     -11.454   2.582 -10.773  1.00  0.00           N  
ATOM   1165  CA  LEU A 246     -11.704   3.871 -11.411  1.00  0.00           C  
ATOM   1166  C   LEU A 246     -10.635   4.278 -12.424  1.00  0.00           C  
ATOM   1167  O   LEU A 246     -10.983   4.792 -13.491  1.00  0.00           O  
ATOM   1168  CB  LEU A 246     -11.872   4.969 -10.349  1.00  0.00           C  
ATOM   1169  CG  LEU A 246     -12.295   6.354 -10.846  1.00  0.00           C  
ATOM   1170  CD1 LEU A 246     -13.673   6.321 -11.503  1.00  0.00           C  
ATOM   1171  CD2 LEU A 246     -12.266   7.352  -9.702  1.00  0.00           C  
ATOM   1172  H   LEU A 246     -11.265   2.559  -9.791  1.00  0.00           H  
ATOM   1173  HA  LEU A 246     -12.654   3.783 -11.959  1.00  0.00           H  
ATOM   1174  HB2 LEU A 246     -12.634   4.626  -9.633  1.00  0.00           H  
ATOM   1175  HB3 LEU A 246     -10.908   5.082  -9.832  1.00  0.00           H  
ATOM   1176  HG  LEU A 246     -11.568   6.680 -11.604  1.00  0.00           H  
ATOM   1177 HD11 LEU A 246     -14.417   5.962 -10.777  1.00  0.00           H  
ATOM   1178 HD12 LEU A 246     -13.945   7.333 -11.836  1.00  0.00           H  
ATOM   1179 HD13 LEU A 246     -13.650   5.644 -12.369  1.00  0.00           H  
ATOM   1180 HD21 LEU A 246     -11.249   7.404  -9.287  1.00  0.00           H  
ATOM   1181 HD22 LEU A 246     -12.562   8.344 -10.073  1.00  0.00           H  
ATOM   1182 HD23 LEU A 246     -12.967   7.031  -8.917  1.00  0.00           H  
ATOM   1183  N   SER A 247      -9.356   4.044 -12.123  1.00  0.00           N  
ATOM   1184  CA  SER A 247      -8.284   4.474 -13.035  1.00  0.00           C  
ATOM   1185  C   SER A 247      -8.427   3.869 -14.443  1.00  0.00           C  
ATOM   1186  O   SER A 247      -8.161   4.534 -15.434  1.00  0.00           O  
ATOM   1187  CB  SER A 247      -6.891   4.205 -12.444  1.00  0.00           C  
ATOM   1188  OG  SER A 247      -6.620   2.830 -12.346  1.00  0.00           O  
ATOM   1189  H   SER A 247      -9.124   3.573 -11.272  1.00  0.00           H  
ATOM   1190  HA  SER A 247      -8.380   5.564 -13.146  1.00  0.00           H  
ATOM   1191  HB2 SER A 247      -6.134   4.671 -13.091  1.00  0.00           H  
ATOM   1192  HB3 SER A 247      -6.839   4.650 -11.440  1.00  0.00           H  
ATOM   1193  HG  SER A 247      -5.753   2.704 -11.978  1.00  0.00           H  
ATOM   1194  N   ARG A 248      -8.910   2.631 -14.531  1.00  0.00           N  
ATOM   1195  CA  ARG A 248      -9.140   2.005 -15.835  1.00  0.00           C  
ATOM   1196  C   ARG A 248     -10.185   2.770 -16.667  1.00  0.00           C  
ATOM   1197  O   ARG A 248     -10.012   2.977 -17.872  1.00  0.00           O  
ATOM   1198  CB  ARG A 248      -9.577   0.541 -15.657  1.00  0.00           C  
ATOM   1199  CG  ARG A 248      -8.985  -0.406 -16.674  1.00  0.00           C  
ATOM   1200  CD  ARG A 248      -9.325  -1.848 -16.334  1.00  0.00           C  
ATOM   1201  NE  ARG A 248      -8.144  -2.712 -16.332  1.00  0.00           N  
ATOM   1202  CZ  ARG A 248      -8.124  -3.966 -15.882  1.00  0.00           C  
ATOM   1203  NH1 ARG A 248      -6.991  -4.660 -15.933  1.00  0.00           N1+
ATOM   1204  NH2 ARG A 248      -9.221  -4.542 -15.388  1.00  0.00           N  
ATOM   1205  H   ARG A 248      -9.118   2.122 -13.696  1.00  0.00           H  
ATOM   1206  HA  ARG A 248      -8.190   2.017 -16.389  1.00  0.00           H  
ATOM   1207  HB2 ARG A 248      -9.270   0.208 -14.655  1.00  0.00           H  
ATOM   1208  HB3 ARG A 248     -10.673   0.495 -15.739  1.00  0.00           H  
ATOM   1209  HG2 ARG A 248      -9.389  -0.165 -17.668  1.00  0.00           H  
ATOM   1210  HG3 ARG A 248      -7.892  -0.286 -16.684  1.00  0.00           H  
ATOM   1211  HD2 ARG A 248      -9.786  -1.877 -15.336  1.00  0.00           H  
ATOM   1212  HD3 ARG A 248     -10.040  -2.228 -17.079  1.00  0.00           H  
ATOM   1213  HE  ARG A 248      -7.266  -2.323 -16.705  1.00  0.00           H  
ATOM   1214 HH11 ARG A 248      -6.139  -4.228 -16.318  1.00  0.00           H  
ATOM   1215 HH12 ARG A 248      -6.965  -5.630 -15.588  1.00  0.00           H  
ATOM   1216 HH21 ARG A 248     -10.106  -4.016 -15.349  1.00  0.00           H  
ATOM   1217 HH22 ARG A 248      -9.183  -5.513 -15.046  1.00  0.00           H  
ATOM   1218  N   VAL A 249     -11.245   3.210 -16.006  1.00  0.00           N  
ATOM   1219  CA  VAL A 249     -12.277   4.008 -16.659  1.00  0.00           C  
ATOM   1220  C   VAL A 249     -11.742   5.400 -16.980  1.00  0.00           C  
ATOM   1221  O   VAL A 249     -11.918   5.903 -18.085  1.00  0.00           O  
ATOM   1222  CB  VAL A 249     -13.542   4.126 -15.780  1.00  0.00           C  
ATOM   1223  CG1 VAL A 249     -14.559   5.062 -16.417  1.00  0.00           C  
ATOM   1224  CG2 VAL A 249     -14.149   2.740 -15.560  1.00  0.00           C  
ATOM   1225  H   VAL A 249     -11.340   2.990 -15.035  1.00  0.00           H  
ATOM   1226  HA  VAL A 249     -12.554   3.511 -17.601  1.00  0.00           H  
ATOM   1227  HB  VAL A 249     -13.252   4.541 -14.803  1.00  0.00           H  
ATOM   1228 HG11 VAL A 249     -14.841   4.677 -17.408  1.00  0.00           H  
ATOM   1229 HG12 VAL A 249     -15.453   5.121 -15.779  1.00  0.00           H  
ATOM   1230 HG13 VAL A 249     -14.118   6.064 -16.524  1.00  0.00           H  
ATOM   1231 HG21 VAL A 249     -13.411   2.091 -15.066  1.00  0.00           H  
ATOM   1232 HG22 VAL A 249     -15.043   2.828 -14.925  1.00  0.00           H  
ATOM   1233 HG23 VAL A 249     -14.429   2.304 -16.530  1.00  0.00           H  
ATOM   1234  N   MET A 250     -11.089   6.023 -16.006  1.00  0.00           N  
ATOM   1235  CA  MET A 250     -10.671   7.403 -16.190  1.00  0.00           C  
ATOM   1236  C   MET A 250      -9.509   7.558 -17.159  1.00  0.00           C  
ATOM   1237  O   MET A 250      -9.405   8.600 -17.783  1.00  0.00           O  
ATOM   1238  CB  MET A 250     -10.393   8.096 -14.852  1.00  0.00           C  
ATOM   1239  CG  MET A 250     -11.632   8.228 -13.965  1.00  0.00           C  
ATOM   1240  SD  MET A 250     -13.100   8.947 -14.723  1.00  0.00           S  
ATOM   1241  CE  MET A 250     -12.491  10.591 -15.111  1.00  0.00           C  
ATOM   1242  H   MET A 250     -10.886   5.546 -15.151  1.00  0.00           H  
ATOM   1243  HA  MET A 250     -11.525   7.927 -16.645  1.00  0.00           H  
ATOM   1244  HB2 MET A 250      -9.636   7.512 -14.308  1.00  0.00           H  
ATOM   1245  HB3 MET A 250     -10.002   9.104 -15.056  1.00  0.00           H  
ATOM   1246  HG2 MET A 250     -11.899   7.220 -13.613  1.00  0.00           H  
ATOM   1247  HG3 MET A 250     -11.360   8.857 -13.104  1.00  0.00           H  
ATOM   1248  HE1 MET A 250     -11.626  10.512 -15.785  1.00  0.00           H  
ATOM   1249  HE2 MET A 250     -13.287  11.170 -15.602  1.00  0.00           H  
ATOM   1250  HE3 MET A 250     -12.188  11.098 -14.183  1.00  0.00           H  
ATOM   1251 LPD2 MET A 250     -13.622   8.969 -14.289  1.00  0.00          LP  
ATOM   1252 LPD1 MET A 250     -13.285   8.609 -15.282  1.00  0.00          LP  
ATOM   1253  N   ILE A 251      -8.673   6.530 -17.323  1.00  0.00           N  
ATOM   1254  CA  ILE A 251      -7.660   6.545 -18.382  1.00  0.00           C  
ATOM   1255  C   ILE A 251      -8.367   6.684 -19.729  1.00  0.00           C  
ATOM   1256  O   ILE A 251      -7.944   7.469 -20.579  1.00  0.00           O  
ATOM   1257  CB  ILE A 251      -6.743   5.296 -18.342  1.00  0.00           C  
ATOM   1258  CG1 ILE A 251      -5.731   5.439 -17.198  1.00  0.00           C  
ATOM   1259  CG2 ILE A 251      -5.998   5.106 -19.663  1.00  0.00           C  
ATOM   1260  CD1 ILE A 251      -5.052   4.153 -16.789  1.00  0.00           C  
ATOM   1261  H   ILE A 251      -8.739   5.739 -16.715  1.00  0.00           H  
ATOM   1262  HA  ILE A 251      -7.022   7.429 -18.234  1.00  0.00           H  
ATOM   1263  HB  ILE A 251      -7.367   4.408 -18.160  1.00  0.00           H  
ATOM   1264 HG12 ILE A 251      -4.954   6.150 -17.515  1.00  0.00           H  
ATOM   1265 HG13 ILE A 251      -6.260   5.841 -16.321  1.00  0.00           H  
ATOM   1266 HG21 ILE A 251      -5.382   5.994 -19.868  1.00  0.00           H  
ATOM   1267 HG22 ILE A 251      -5.351   4.219 -19.595  1.00  0.00           H  
ATOM   1268 HG23 ILE A 251      -6.725   4.968 -20.477  1.00  0.00           H  
ATOM   1269 HD11 ILE A 251      -4.512   3.733 -17.651  1.00  0.00           H  
ATOM   1270 HD12 ILE A 251      -4.341   4.356 -15.974  1.00  0.00           H  
ATOM   1271 HD13 ILE A 251      -5.808   3.433 -16.444  1.00  0.00           H  
ATOM   1272  N   HIS A 252      -9.453   5.932 -19.897  1.00  0.00           N  
ATOM   1273  CA  HIS A 252     -10.239   5.979 -21.118  1.00  0.00           C  
ATOM   1274  C   HIS A 252     -10.880   7.350 -21.316  1.00  0.00           C  
ATOM   1275  O   HIS A 252     -10.685   7.978 -22.363  1.00  0.00           O  
ATOM   1276  CB  HIS A 252     -11.306   4.875 -21.088  1.00  0.00           C  
ATOM   1277  CG  HIS A 252     -12.008   4.681 -22.390  1.00  0.00           C  
ATOM   1278  ND1 HIS A 252     -11.760   3.601 -23.214  1.00  0.00           N  
ATOM   1279  CD2 HIS A 252     -12.957   5.422 -23.009  1.00  0.00           C  
ATOM   1280  CE1 HIS A 252     -12.527   3.692 -24.287  1.00  0.00           C  
ATOM   1281  NE2 HIS A 252     -13.261   4.786 -24.187  1.00  0.00           N  
ATOM   1282  H   HIS A 252      -9.736   5.317 -19.161  1.00  0.00           H  
ATOM   1283  HA  HIS A 252      -9.568   5.790 -21.969  1.00  0.00           H  
ATOM   1284  HB2 HIS A 252     -10.818   3.928 -20.812  1.00  0.00           H  
ATOM   1285  HB3 HIS A 252     -12.055   5.137 -20.326  1.00  0.00           H  
ATOM   1286  HD1 HIS A 252     -11.086   2.846 -23.023  1.00  0.00           H  
ATOM   1287  HD2 HIS A 252     -13.396   6.348 -22.642  1.00  0.00           H  
ATOM   1288  HE1 HIS A 252     -12.550   2.984 -25.114  1.00  0.00           H  
ATOM   1289  N   VAL A 253     -11.593   7.826 -20.290  1.00  0.00           N  
ATOM   1290  CA  VAL A 253     -12.299   9.110 -20.330  1.00  0.00           C  
ATOM   1291  C   VAL A 253     -11.317  10.272 -20.547  1.00  0.00           C  
ATOM   1292  O   VAL A 253     -11.486  11.086 -21.454  1.00  0.00           O  
ATOM   1293  CB  VAL A 253     -13.140   9.355 -19.047  1.00  0.00           C  
ATOM   1294  CG1 VAL A 253     -13.730  10.762 -19.032  1.00  0.00           C  
ATOM   1295  CG2 VAL A 253     -14.256   8.320 -18.920  1.00  0.00           C  
ATOM   1296  H   VAL A 253     -11.647   7.279 -19.454  1.00  0.00           H  
ATOM   1297  HA  VAL A 253     -12.990   9.084 -21.186  1.00  0.00           H  
ATOM   1298  HB  VAL A 253     -12.473   9.252 -18.178  1.00  0.00           H  
ATOM   1299 HG11 VAL A 253     -14.373  10.899 -19.914  1.00  0.00           H  
ATOM   1300 HG12 VAL A 253     -14.326  10.900 -18.118  1.00  0.00           H  
ATOM   1301 HG13 VAL A 253     -12.916  11.501 -19.053  1.00  0.00           H  
ATOM   1302 HG21 VAL A 253     -13.818   7.312 -18.878  1.00  0.00           H  
ATOM   1303 HG22 VAL A 253     -14.829   8.509 -18.000  1.00  0.00           H  
ATOM   1304 HG23 VAL A 253     -14.925   8.393 -19.790  1.00  0.00           H  
ATOM   1305  N   PHE A 254     -10.279  10.327 -19.721  1.00  0.00           N  
ATOM   1306  CA  PHE A 254      -9.308  11.418 -19.782  1.00  0.00           C  
ATOM   1307  C   PHE A 254      -8.533  11.454 -21.104  1.00  0.00           C  
ATOM   1308  O   PHE A 254      -8.320  12.532 -21.657  1.00  0.00           O  
ATOM   1309  CB  PHE A 254      -8.352  11.339 -18.595  1.00  0.00           C  
ATOM   1310  CG  PHE A 254      -7.333  12.431 -18.568  1.00  0.00           C  
ATOM   1311  CD1 PHE A 254      -7.723  13.756 -18.475  1.00  0.00           C  
ATOM   1312  CD2 PHE A 254      -5.986  12.128 -18.628  1.00  0.00           C  
ATOM   1313  CE1 PHE A 254      -6.781  14.768 -18.454  1.00  0.00           C  
ATOM   1314  CE2 PHE A 254      -5.039  13.134 -18.602  1.00  0.00           C  
ATOM   1315  CZ  PHE A 254      -5.440  14.455 -18.520  1.00  0.00           C  
ATOM   1316  H   PHE A 254     -10.159   9.604 -19.040  1.00  0.00           H  
ATOM   1317  HA  PHE A 254      -9.867  12.362 -19.704  1.00  0.00           H  
ATOM   1318  HB2 PHE A 254      -8.943  11.393 -17.669  1.00  0.00           H  
ATOM   1319  HB3 PHE A 254      -7.825  10.374 -18.637  1.00  0.00           H  
ATOM   1320  HD1 PHE A 254      -8.777  14.003 -18.418  1.00  0.00           H  
ATOM   1321  HD2 PHE A 254      -5.670  11.093 -18.696  1.00  0.00           H  
ATOM   1322  HE1 PHE A 254      -7.096  15.803 -18.386  1.00  0.00           H  
ATOM   1323  HE2 PHE A 254      -3.984  12.888 -18.646  1.00  0.00           H  
ATOM   1324  HZ  PHE A 254      -4.699  15.246 -18.508  1.00  0.00           H  
ATOM   1325  N   SER A 255      -8.141  10.287 -21.613  1.00  0.00           N  
ATOM   1326  CA  SER A 255      -7.387  10.209 -22.880  1.00  0.00           C  
ATOM   1327  C   SER A 255      -8.231  10.507 -24.122  1.00  0.00           C  
ATOM   1328  O   SER A 255      -7.669  10.787 -25.183  1.00  0.00           O  
ATOM   1329  CB  SER A 255      -6.731   8.841 -23.045  1.00  0.00           C  
ATOM   1330  OG  SER A 255      -5.825   8.574 -21.994  1.00  0.00           O  
ATOM   1331  H   SER A 255      -8.363   9.443 -21.125  1.00  0.00           H  
ATOM   1332  HA  SER A 255      -6.591  10.966 -22.830  1.00  0.00           H  
ATOM   1333  HB2 SER A 255      -7.513   8.067 -23.049  1.00  0.00           H  
ATOM   1334  HB3 SER A 255      -6.187   8.818 -24.001  1.00  0.00           H  
ATOM   1335  HG  SER A 255      -5.433   7.718 -22.123  1.00  0.00           H  
ATOM   1336  N   ASP A 256      -9.559  10.468 -23.991  1.00  0.00           N  
ATOM   1337  CA  ASP A 256     -10.493  10.665 -25.107  1.00  0.00           C  
ATOM   1338  C   ASP A 256     -10.780  12.153 -25.362  1.00  0.00           C  
ATOM   1339  O   ASP A 256     -11.928  12.597 -25.372  1.00  0.00           O  
ATOM   1340  CB  ASP A 256     -11.791   9.892 -24.806  1.00  0.00           C  
ATOM   1341  CG  ASP A 256     -12.659   9.676 -26.030  1.00  0.00           C  
ATOM   1342  OD1 ASP A 256     -12.124   9.600 -27.159  1.00  0.00           O  
ATOM   1343  OD2 ASP A 256     -13.886   9.561 -25.848  1.00  0.00           O1-
ATOM   1344  H   ASP A 256      -9.939  10.295 -23.082  1.00  0.00           H  
ATOM   1345  HA  ASP A 256     -10.039  10.247 -26.018  1.00  0.00           H  
ATOM   1346  HB2 ASP A 256     -11.524   8.909 -24.390  1.00  0.00           H  
ATOM   1347  HB3 ASP A 256     -12.371  10.459 -24.063  1.00  0.00           H  
ATOM   1348  N   GLY A 257      -9.721  12.922 -25.591  1.00  0.00           N  
ATOM   1349  CA  GLY A 257      -9.844  14.362 -25.783  1.00  0.00           C  
ATOM   1350  C   GLY A 257      -8.487  15.022 -25.843  1.00  0.00           C  
ATOM   1351  O   GLY A 257      -7.476  14.395 -25.529  1.00  0.00           O  
ATOM   1352  H   GLY A 257      -8.815  12.502 -25.633  1.00  0.00           H  
ATOM   1353  HA2 GLY A 257     -10.414  14.789 -24.944  1.00  0.00           H  
ATOM   1354  HA3 GLY A 257     -10.379  14.554 -26.725  1.00  0.00           H  
ATOM   1355  N   VAL A 258      -8.474  16.291 -26.244  1.00  0.00           N  
ATOM   1356  CA  VAL A 258      -7.234  17.043 -26.428  1.00  0.00           C  
ATOM   1357  C   VAL A 258      -6.623  17.333 -25.057  1.00  0.00           C  
ATOM   1358  O   VAL A 258      -7.316  17.831 -24.163  1.00  0.00           O  
ATOM   1359  CB  VAL A 258      -7.480  18.365 -27.199  1.00  0.00           C  
ATOM   1360  CG1 VAL A 258      -6.239  19.249 -27.208  1.00  0.00           C  
ATOM   1361  CG2 VAL A 258      -7.940  18.063 -28.626  1.00  0.00           C  
ATOM   1362  H   VAL A 258      -9.345  16.747 -26.426  1.00  0.00           H  
ATOM   1363  HA  VAL A 258      -6.531  16.428 -27.009  1.00  0.00           H  
ATOM   1364  HB  VAL A 258      -8.284  18.914 -26.687  1.00  0.00           H  
ATOM   1365 HG11 VAL A 258      -5.408  18.709 -27.685  1.00  0.00           H  
ATOM   1366 HG12 VAL A 258      -6.449  20.170 -27.771  1.00  0.00           H  
ATOM   1367 HG13 VAL A 258      -5.964  19.506 -26.174  1.00  0.00           H  
ATOM   1368 HG21 VAL A 258      -8.869  17.475 -28.595  1.00  0.00           H  
ATOM   1369 HG22 VAL A 258      -8.121  19.007 -29.160  1.00  0.00           H  
ATOM   1370 HG23 VAL A 258      -7.160  17.490 -29.149  1.00  0.00           H  
ATOM   1371  N   THR A 259      -5.337  17.026 -24.897  1.00  0.00           N  
ATOM   1372  CA  THR A 259      -4.650  17.323 -23.639  1.00  0.00           C  
ATOM   1373  C   THR A 259      -4.299  18.795 -23.575  1.00  0.00           C  
ATOM   1374  O   THR A 259      -3.587  19.333 -24.432  1.00  0.00           O  
ATOM   1375  CB  THR A 259      -3.376  16.495 -23.426  1.00  0.00           C  
ATOM   1376  OG1 THR A 259      -3.692  15.111 -23.608  1.00  0.00           O  
ATOM   1377  CG2 THR A 259      -2.819  16.721 -21.999  1.00  0.00           C  
ATOM   1378  H   THR A 259      -4.836  16.588 -25.643  1.00  0.00           H  
ATOM   1379  HA  THR A 259      -5.344  17.092 -22.817  1.00  0.00           H  
ATOM   1380  HB  THR A 259      -2.617  16.798 -24.162  1.00  0.00           H  
ATOM   1381 HG21 THR A 259      -3.623  17.093 -21.346  1.00  0.00           H  
ATOM   1382 HG22 THR A 259      -2.434  15.771 -21.601  1.00  0.00           H  
ATOM   1383 HG23 THR A 259      -2.005  17.460 -22.036  1.00  0.00           H  
ATOM   1384  HG1 THR A 259      -2.910  14.588 -23.478  1.00  0.00           H  
ATOM   1385  N   ASN A 260      -4.818  19.440 -22.547  1.00  0.00           N  
ATOM   1386  CA  ASN A 260      -4.420  20.792 -22.217  1.00  0.00           C  
ATOM   1387  C   ASN A 260      -4.630  20.952 -20.736  1.00  0.00           C  
ATOM   1388  O   ASN A 260      -5.152  20.037 -20.087  1.00  0.00           O  
ATOM   1389  CB  ASN A 260      -5.204  21.821 -23.049  1.00  0.00           C  
ATOM   1390  CG  ASN A 260      -6.700  21.577 -23.045  1.00  0.00           C  
ATOM   1391  OD1 ASN A 260      -7.310  21.348 -22.000  1.00  0.00           O  
ATOM   1392  ND2 ASN A 260      -7.314  21.672 -24.227  1.00  0.00           N  
ATOM   1393  H   ASN A 260      -5.504  18.983 -21.981  1.00  0.00           H  
ATOM   1394  HA  ASN A 260      -3.350  20.919 -22.440  1.00  0.00           H  
ATOM   1395  HB2 ASN A 260      -5.012  22.823 -22.637  1.00  0.00           H  
ATOM   1396  HB3 ASN A 260      -4.845  21.777 -24.088  1.00  0.00           H  
ATOM   1397 HD21 ASN A 260      -6.787  21.893 -25.048  1.00  0.00           H  
ATOM   1398 HD22 ASN A 260      -8.301  21.522 -24.291  1.00  0.00           H  
ATOM   1399  N   TRP A 261      -4.186  22.072 -20.187  1.00  0.00           N  
ATOM   1400  CA  TRP A 261      -4.302  22.309 -18.748  1.00  0.00           C  
ATOM   1401  C   TRP A 261      -5.756  22.338 -18.282  1.00  0.00           C  
ATOM   1402  O   TRP A 261      -6.053  21.923 -17.166  1.00  0.00           O  
ATOM   1403  CB  TRP A 261      -3.583  23.598 -18.336  1.00  0.00           C  
ATOM   1404  CG  TRP A 261      -2.100  23.492 -18.255  1.00  0.00           C  
ATOM   1405  CD1 TRP A 261      -1.179  24.222 -18.968  1.00  0.00           C  
ATOM   1406  CD2 TRP A 261      -1.347  22.635 -17.395  1.00  0.00           C  
ATOM   1407  NE1 TRP A 261       0.086  23.873 -18.599  1.00  0.00           N  
ATOM   1408  CE2 TRP A 261       0.020  22.899 -17.638  1.00  0.00           C  
ATOM   1409  CE3 TRP A 261      -1.690  21.661 -16.450  1.00  0.00           C  
ATOM   1410  CZ2 TRP A 261       1.039  22.226 -16.971  1.00  0.00           C  
ATOM   1411  CZ3 TRP A 261      -0.672  20.994 -15.778  1.00  0.00           C  
ATOM   1412  CH2 TRP A 261       0.679  21.286 -16.040  1.00  0.00           C  
ATOM   1413  H   TRP A 261      -3.764  22.769 -20.767  1.00  0.00           H  
ATOM   1414  HA  TRP A 261      -3.807  21.471 -18.236  1.00  0.00           H  
ATOM   1415  HB2 TRP A 261      -3.830  24.377 -19.072  1.00  0.00           H  
ATOM   1416  HB3 TRP A 261      -3.958  23.897 -17.346  1.00  0.00           H  
ATOM   1417  HD1 TRP A 261      -1.425  24.971 -19.719  1.00  0.00           H  
ATOM   1418  HE1 TRP A 261       0.953  24.277 -18.982  1.00  0.00           H  
ATOM   1419  HE3 TRP A 261      -2.729  21.431 -16.246  1.00  0.00           H  
ATOM   1420  HZ2 TRP A 261       2.081  22.438 -17.180  1.00  0.00           H  
ATOM   1421  HZ3 TRP A 261      -0.923  20.239 -15.042  1.00  0.00           H  
ATOM   1422  HH2 TRP A 261       1.452  20.757 -15.494  1.00  0.00           H  
ATOM   1423  N   GLY A 262      -6.648  22.828 -19.136  1.00  0.00           N  
ATOM   1424  CA  GLY A 262      -8.076  22.804 -18.845  1.00  0.00           C  
ATOM   1425  C   GLY A 262      -8.627  21.407 -18.602  1.00  0.00           C  
ATOM   1426  O   GLY A 262      -9.352  21.185 -17.627  1.00  0.00           O  
ATOM   1427  H   GLY A 262      -6.332  23.223 -19.999  1.00  0.00           H  
ATOM   1428  HA2 GLY A 262      -8.612  23.245 -19.698  1.00  0.00           H  
ATOM   1429  HA3 GLY A 262      -8.257  23.410 -17.945  1.00  0.00           H  
ATOM   1430  N   ARG A 263      -8.287  20.466 -19.480  1.00  0.00           N  
ATOM   1431  CA  ARG A 263      -8.726  19.066 -19.302  1.00  0.00           C  
ATOM   1432  C   ARG A 263      -8.118  18.450 -18.021  1.00  0.00           C  
ATOM   1433  O   ARG A 263      -8.764  17.667 -17.322  1.00  0.00           O  
ATOM   1434  CB  ARG A 263      -8.368  18.216 -20.508  1.00  0.00           C  
ATOM   1435  CG  ARG A 263      -9.134  16.908 -20.545  1.00  0.00           C  
ATOM   1436  CD  ARG A 263      -8.842  16.093 -21.783  1.00  0.00           C  
ATOM   1437  NE  ARG A 263      -9.715  14.918 -21.853  1.00  0.00           N  
ATOM   1438  CZ  ARG A 263     -10.974  14.918 -22.301  1.00  0.00           C  
ATOM   1439  NH1 ARG A 263     -11.566  16.035 -22.743  1.00  0.00           N1+
ATOM   1440  NH2 ARG A 263     -11.659  13.776 -22.323  1.00  0.00           N  
ATOM   1441  H   ARG A 263      -7.726  20.710 -20.271  1.00  0.00           H  
ATOM   1442  HA  ARG A 263      -9.821  19.066 -19.196  1.00  0.00           H  
ATOM   1443  HB2 ARG A 263      -8.597  18.785 -21.421  1.00  0.00           H  
ATOM   1444  HB3 ARG A 263      -7.291  17.993 -20.475  1.00  0.00           H  
ATOM   1445  HG2 ARG A 263      -8.859  16.314 -19.661  1.00  0.00           H  
ATOM   1446  HG3 ARG A 263     -10.211  17.131 -20.517  1.00  0.00           H  
ATOM   1447  HD2 ARG A 263      -9.007  16.718 -22.673  1.00  0.00           H  
ATOM   1448  HD3 ARG A 263      -7.793  15.762 -21.757  1.00  0.00           H  
ATOM   1449  HE  ARG A 263      -9.327  14.020 -21.531  1.00  0.00           H  
ATOM   1450 HH11 ARG A 263     -11.049  16.926 -22.744  1.00  0.00           H  
ATOM   1451 HH12 ARG A 263     -12.538  16.003 -23.082  1.00  0.00           H  
ATOM   1452 HH21 ARG A 263     -11.218  12.904 -21.997  1.00  0.00           H  
ATOM   1453 HH22 ARG A 263     -12.630  13.764 -22.666  1.00  0.00           H  
ATOM   1454  N   ILE A 264      -6.876  18.809 -17.727  1.00  0.00           N  
ATOM   1455  CA  ILE A 264      -6.188  18.323 -16.517  1.00  0.00           C  
ATOM   1456  C   ILE A 264      -6.886  18.843 -15.256  1.00  0.00           C  
ATOM   1457  O   ILE A 264      -7.138  18.075 -14.310  1.00  0.00           O  
ATOM   1458  CB  ILE A 264      -4.677  18.678 -16.564  1.00  0.00           C  
ATOM   1459  CG1 ILE A 264      -3.999  17.831 -17.640  1.00  0.00           C  
ATOM   1460  CG2 ILE A 264      -4.012  18.463 -15.209  1.00  0.00           C  
ATOM   1461  CD1 ILE A 264      -2.626  18.312 -18.048  1.00  0.00           C  
ATOM   1462  H   ILE A 264      -6.391  19.428 -18.345  1.00  0.00           H  
ATOM   1463  HA  ILE A 264      -6.266  17.226 -16.505  1.00  0.00           H  
ATOM   1464  HB  ILE A 264      -4.574  19.739 -16.834  1.00  0.00           H  
ATOM   1465 HG12 ILE A 264      -3.903  16.804 -17.258  1.00  0.00           H  
ATOM   1466 HG13 ILE A 264      -4.642  17.832 -18.533  1.00  0.00           H  
ATOM   1467 HG21 ILE A 264      -4.122  17.410 -14.909  1.00  0.00           H  
ATOM   1468 HG22 ILE A 264      -2.943  18.714 -15.281  1.00  0.00           H  
ATOM   1469 HG23 ILE A 264      -4.490  19.110 -14.459  1.00  0.00           H  
ATOM   1470 HD11 ILE A 264      -1.963  18.317 -17.170  1.00  0.00           H  
ATOM   1471 HD12 ILE A 264      -2.215  17.639 -18.815  1.00  0.00           H  
ATOM   1472 HD13 ILE A 264      -2.701  19.331 -18.456  1.00  0.00           H  
ATOM   1473  N   VAL A 265      -7.257  20.124 -15.254  1.00  0.00           N  
ATOM   1474  CA  VAL A 265      -8.042  20.672 -14.149  1.00  0.00           C  
ATOM   1475  C   VAL A 265      -9.395  19.965 -14.043  1.00  0.00           C  
ATOM   1476  O   VAL A 265      -9.855  19.702 -12.942  1.00  0.00           O  
ATOM   1477  CB  VAL A 265      -8.264  22.206 -14.239  1.00  0.00           C  
ATOM   1478  CG1 VAL A 265      -9.235  22.676 -13.148  1.00  0.00           C  
ATOM   1479  CG2 VAL A 265      -6.940  22.917 -14.083  1.00  0.00           C  
ATOM   1480  H   VAL A 265      -6.995  20.716 -16.016  1.00  0.00           H  
ATOM   1481  HA  VAL A 265      -7.482  20.474 -13.223  1.00  0.00           H  
ATOM   1482  HB  VAL A 265      -8.690  22.448 -15.224  1.00  0.00           H  
ATOM   1483 HG11 VAL A 265      -8.825  22.424 -12.159  1.00  0.00           H  
ATOM   1484 HG12 VAL A 265      -9.371  23.765 -13.222  1.00  0.00           H  
ATOM   1485 HG13 VAL A 265     -10.206  22.176 -13.281  1.00  0.00           H  
ATOM   1486 HG21 VAL A 265      -6.253  22.590 -14.877  1.00  0.00           H  
ATOM   1487 HG22 VAL A 265      -7.096  24.003 -14.157  1.00  0.00           H  
ATOM   1488 HG23 VAL A 265      -6.507  22.675 -13.101  1.00  0.00           H  
ATOM   1489  N   THR A 266     -10.023  19.663 -15.179  1.00  0.00           N  
ATOM   1490  CA  THR A 266     -11.311  18.980 -15.174  1.00  0.00           C  
ATOM   1491  C   THR A 266     -11.180  17.613 -14.493  1.00  0.00           C  
ATOM   1492  O   THR A 266     -12.013  17.238 -13.661  1.00  0.00           O  
ATOM   1493  CB  THR A 266     -11.884  18.877 -16.598  1.00  0.00           C  
ATOM   1494  OG1 THR A 266     -12.009  20.210 -17.125  1.00  0.00           O  
ATOM   1495  CG2 THR A 266     -13.248  18.186 -16.594  1.00  0.00           C  
ATOM   1496  H   THR A 266      -9.602  19.910 -16.052  1.00  0.00           H  
ATOM   1497  HA  THR A 266     -12.012  19.583 -14.579  1.00  0.00           H  
ATOM   1498  HB  THR A 266     -11.193  18.297 -17.227  1.00  0.00           H  
ATOM   1499 HG21 THR A 266     -13.692  18.257 -15.590  1.00  0.00           H  
ATOM   1500 HG22 THR A 266     -13.909  18.676 -17.323  1.00  0.00           H  
ATOM   1501 HG23 THR A 266     -13.123  17.127 -16.865  1.00  0.00           H  
ATOM   1502  HG1 THR A 266     -12.362  20.170 -18.006  1.00  0.00           H  
ATOM   1503  N   LEU A 267     -10.121  16.885 -14.831  1.00  0.00           N  
ATOM   1504  CA  LEU A 267      -9.872  15.586 -14.191  1.00  0.00           C  
ATOM   1505  C   LEU A 267      -9.758  15.701 -12.675  1.00  0.00           C  
ATOM   1506  O   LEU A 267     -10.349  14.922 -11.937  1.00  0.00           O  
ATOM   1507  CB  LEU A 267      -8.599  14.947 -14.755  1.00  0.00           C  
ATOM   1508  CG  LEU A 267      -8.162  13.635 -14.090  1.00  0.00           C  
ATOM   1509  CD1 LEU A 267      -9.162  12.547 -14.388  1.00  0.00           C  
ATOM   1510  CD2 LEU A 267      -6.773  13.245 -14.544  1.00  0.00           C  
ATOM   1511  H   LEU A 267      -9.488  17.224 -15.527  1.00  0.00           H  
ATOM   1512  HA  LEU A 267     -10.723  14.928 -14.420  1.00  0.00           H  
ATOM   1513  HB2 LEU A 267      -8.767  14.745 -15.823  1.00  0.00           H  
ATOM   1514  HB3 LEU A 267      -7.779  15.672 -14.643  1.00  0.00           H  
ATOM   1515  HG  LEU A 267      -8.136  13.790 -13.001  1.00  0.00           H  
ATOM   1516 HD11 LEU A 267      -9.235  12.404 -15.476  1.00  0.00           H  
ATOM   1517 HD12 LEU A 267      -8.835  11.609 -13.916  1.00  0.00           H  
ATOM   1518 HD13 LEU A 267     -10.146  12.834 -13.989  1.00  0.00           H  
ATOM   1519 HD21 LEU A 267      -6.063  14.042 -14.279  1.00  0.00           H  
ATOM   1520 HD22 LEU A 267      -6.475  12.309 -14.049  1.00  0.00           H  
ATOM   1521 HD23 LEU A 267      -6.771  13.100 -15.634  1.00  0.00           H  
ATOM   1522  N   ILE A 268      -8.966  16.657 -12.211  1.00  0.00           N  
ATOM   1523  CA  ILE A 268      -8.733  16.828 -10.784  1.00  0.00           C  
ATOM   1524  C   ILE A 268      -9.997  17.330 -10.084  1.00  0.00           C  
ATOM   1525  O   ILE A 268     -10.328  16.886  -8.974  1.00  0.00           O  
ATOM   1526  CB  ILE A 268      -7.530  17.755 -10.540  1.00  0.00           C  
ATOM   1527  CG1 ILE A 268      -6.239  17.093 -11.067  1.00  0.00           C  
ATOM   1528  CG2 ILE A 268      -7.355  18.110  -9.066  1.00  0.00           C  
ATOM   1529  CD1 ILE A 268      -5.079  18.045 -11.194  1.00  0.00           C  
ATOM   1530  H   ILE A 268      -8.518  17.276 -12.856  1.00  0.00           H  
ATOM   1531  HA  ILE A 268      -8.487  15.843 -10.361  1.00  0.00           H  
ATOM   1532  HB  ILE A 268      -7.700  18.687 -11.098  1.00  0.00           H  
ATOM   1533 HG12 ILE A 268      -5.954  16.288 -10.374  1.00  0.00           H  
ATOM   1534 HG13 ILE A 268      -6.448  16.666 -12.059  1.00  0.00           H  
ATOM   1535 HG21 ILE A 268      -7.207  17.189  -8.482  1.00  0.00           H  
ATOM   1536 HG22 ILE A 268      -6.478  18.764  -8.948  1.00  0.00           H  
ATOM   1537 HG23 ILE A 268      -8.253  18.633  -8.706  1.00  0.00           H  
ATOM   1538 HD11 ILE A 268      -4.854  18.483 -10.210  1.00  0.00           H  
ATOM   1539 HD12 ILE A 268      -4.197  17.501 -11.563  1.00  0.00           H  
ATOM   1540 HD13 ILE A 268      -5.338  18.847 -11.901  1.00  0.00           H  
ATOM   1541  N   SER A 269     -10.708  18.222 -10.762  1.00  0.00           N  
ATOM   1542  CA  SER A 269     -11.970  18.754 -10.261  1.00  0.00           C  
ATOM   1543  C   SER A 269     -13.030  17.680 -10.156  1.00  0.00           C  
ATOM   1544  O   SER A 269     -13.816  17.678  -9.207  1.00  0.00           O  
ATOM   1545  CB  SER A 269     -12.468  19.873 -11.169  1.00  0.00           C  
ATOM   1546  OG  SER A 269     -11.558  20.949 -11.159  1.00  0.00           O  
ATOM   1547  H   SER A 269     -10.367  18.540 -11.646  1.00  0.00           H  
ATOM   1548  HA  SER A 269     -11.795  19.167  -9.257  1.00  0.00           H  
ATOM   1549  HB2 SER A 269     -12.568  19.491 -12.196  1.00  0.00           H  
ATOM   1550  HB3 SER A 269     -13.448  20.222 -10.811  1.00  0.00           H  
ATOM   1551  HG  SER A 269     -11.878  21.640 -11.727  1.00  0.00           H  
ATOM   1552  N   PHE A 270     -13.067  16.771 -11.135  1.00  0.00           N  
ATOM   1553  CA  PHE A 270     -13.954  15.613 -11.039  1.00  0.00           C  
ATOM   1554  C   PHE A 270     -13.562  14.772  -9.824  1.00  0.00           C  
ATOM   1555  O   PHE A 270     -14.428  14.343  -9.061  1.00  0.00           O  
ATOM   1556  CB  PHE A 270     -13.969  14.780 -12.318  1.00  0.00           C  
ATOM   1557  CG  PHE A 270     -14.905  13.604 -12.247  1.00  0.00           C  
ATOM   1558  CD1 PHE A 270     -16.277  13.802 -12.090  1.00  0.00           C  
ATOM   1559  CD2 PHE A 270     -14.430  12.302 -12.309  1.00  0.00           C  
ATOM   1560  CE1 PHE A 270     -17.148  12.726 -12.004  1.00  0.00           C  
ATOM   1561  CE2 PHE A 270     -15.296  11.221 -12.230  1.00  0.00           C  
ATOM   1562  CZ  PHE A 270     -16.656  11.430 -12.069  1.00  0.00           C  
ATOM   1563  H   PHE A 270     -12.483  16.884 -11.939  1.00  0.00           H  
ATOM   1564  HA  PHE A 270     -14.976  15.986 -10.878  1.00  0.00           H  
ATOM   1565  HB2 PHE A 270     -14.281  15.425 -13.152  1.00  0.00           H  
ATOM   1566  HB3 PHE A 270     -12.951  14.406 -12.504  1.00  0.00           H  
ATOM   1567  HD1 PHE A 270     -16.668  14.812 -12.034  1.00  0.00           H  
ATOM   1568  HD2 PHE A 270     -13.366  12.127 -12.421  1.00  0.00           H  
ATOM   1569  HE1 PHE A 270     -18.212  12.897 -11.886  1.00  0.00           H  
ATOM   1570  HE2 PHE A 270     -14.908  10.211 -12.294  1.00  0.00           H  
ATOM   1571  HZ  PHE A 270     -17.332  10.586 -11.994  1.00  0.00           H  
ATOM   1572  N   GLY A 271     -12.263  14.583  -9.610  1.00  0.00           N  
ATOM   1573  CA  GLY A 271     -11.774  13.976  -8.381  1.00  0.00           C  
ATOM   1574  C   GLY A 271     -12.344  14.587  -7.115  1.00  0.00           C  
ATOM   1575  O   GLY A 271     -12.835  13.881  -6.240  1.00  0.00           O  
ATOM   1576  H   GLY A 271     -11.607  14.865 -10.310  1.00  0.00           H  
ATOM   1577  HA2 GLY A 271     -10.680  14.085  -8.354  1.00  0.00           H  
ATOM   1578  HA3 GLY A 271     -12.036  12.908  -8.396  1.00  0.00           H  
ATOM   1579  N   ALA A 272     -12.294  15.913  -7.023  1.00  0.00           N  
ATOM   1580  CA  ALA A 272     -12.804  16.634  -5.863  1.00  0.00           C  
ATOM   1581  C   ALA A 272     -14.313  16.422  -5.712  1.00  0.00           C  
ATOM   1582  O   ALA A 272     -14.790  16.232  -4.601  1.00  0.00           O  
ATOM   1583  CB  ALA A 272     -12.479  18.115  -5.966  1.00  0.00           C  
ATOM   1584  H   ALA A 272     -11.892  16.434  -7.776  1.00  0.00           H  
ATOM   1585  HA  ALA A 272     -12.309  16.235  -4.965  1.00  0.00           H  
ATOM   1586  HB1 ALA A 272     -12.872  18.639  -5.082  1.00  0.00           H  
ATOM   1587  HB2 ALA A 272     -11.388  18.248  -6.016  1.00  0.00           H  
ATOM   1588  HB3 ALA A 272     -12.941  18.529  -6.874  1.00  0.00           H  
ATOM   1589  N   PHE A 273     -15.022  16.441  -6.839  1.00  0.00           N  
ATOM   1590  CA  PHE A 273     -16.468  16.167  -6.893  1.00  0.00           C  
ATOM   1591  C   PHE A 273     -16.765  14.771  -6.348  1.00  0.00           C  
ATOM   1592  O   PHE A 273     -17.672  14.613  -5.531  1.00  0.00           O  
ATOM   1593  CB  PHE A 273     -16.961  16.350  -8.334  1.00  0.00           C  
ATOM   1594  CG  PHE A 273     -18.384  15.944  -8.559  1.00  0.00           C  
ATOM   1595  CD1 PHE A 273     -19.409  16.854  -8.399  1.00  0.00           C  
ATOM   1596  CD2 PHE A 273     -18.683  14.660  -8.976  1.00  0.00           C  
ATOM   1597  CE1 PHE A 273     -20.724  16.475  -8.647  1.00  0.00           C  
ATOM   1598  CE2 PHE A 273     -19.985  14.272  -9.214  1.00  0.00           C  
ATOM   1599  CZ  PHE A 273     -21.006  15.181  -9.045  1.00  0.00           C  
ATOM   1600  H   PHE A 273     -14.548  16.652  -7.694  1.00  0.00           H  
ATOM   1601  HA  PHE A 273     -16.988  16.898  -6.256  1.00  0.00           H  
ATOM   1602  HB2 PHE A 273     -16.861  17.413  -8.599  1.00  0.00           H  
ATOM   1603  HB3 PHE A 273     -16.323  15.745  -8.995  1.00  0.00           H  
ATOM   1604  HD1 PHE A 273     -19.189  17.866  -8.079  1.00  0.00           H  
ATOM   1605  HD2 PHE A 273     -17.880  13.946  -9.118  1.00  0.00           H  
ATOM   1606  HE1 PHE A 273     -21.527  17.193  -8.528  1.00  0.00           H  
ATOM   1607  HE2 PHE A 273     -20.203  13.259  -9.532  1.00  0.00           H  
ATOM   1608  HZ  PHE A 273     -22.032  14.882  -9.224  1.00  0.00           H  
ATOM   1609  N   VAL A 274     -15.993  13.775  -6.777  1.00  0.00           N  
ATOM   1610  CA  VAL A 274     -16.176  12.408  -6.288  1.00  0.00           C  
ATOM   1611  C   VAL A 274     -15.787  12.306  -4.792  1.00  0.00           C  
ATOM   1612  O   VAL A 274     -16.449  11.595  -4.029  1.00  0.00           O  
ATOM   1613  CB  VAL A 274     -15.423  11.376  -7.161  1.00  0.00           C  
ATOM   1614  CG1 VAL A 274     -15.473   9.980  -6.541  1.00  0.00           C  
ATOM   1615  CG2 VAL A 274     -15.985  11.347  -8.576  1.00  0.00           C  
ATOM   1616  H   VAL A 274     -15.274  13.965  -7.446  1.00  0.00           H  
ATOM   1617  HA  VAL A 274     -17.248  12.173  -6.364  1.00  0.00           H  
ATOM   1618  HB  VAL A 274     -14.369  11.686  -7.218  1.00  0.00           H  
ATOM   1619 HG11 VAL A 274     -16.521   9.663  -6.436  1.00  0.00           H  
ATOM   1620 HG12 VAL A 274     -14.938   9.271  -7.190  1.00  0.00           H  
ATOM   1621 HG13 VAL A 274     -14.995  10.002  -5.550  1.00  0.00           H  
ATOM   1622 HG21 VAL A 274     -15.887  12.344  -9.030  1.00  0.00           H  
ATOM   1623 HG22 VAL A 274     -15.427  10.614  -9.177  1.00  0.00           H  
ATOM   1624 HG23 VAL A 274     -17.047  11.061  -8.543  1.00  0.00           H  
ATOM   1625  N   ALA A 275     -14.743  13.022  -4.373  1.00  0.00           N  
ATOM   1626  CA  ALA A 275     -14.322  13.055  -2.960  1.00  0.00           C  
ATOM   1627  C   ALA A 275     -15.433  13.591  -2.054  1.00  0.00           C  
ATOM   1628  O   ALA A 275     -15.677  13.043  -0.991  1.00  0.00           O  
ATOM   1629  CB  ALA A 275     -13.055  13.878  -2.777  1.00  0.00           C  
ATOM   1630  H   ALA A 275     -14.226  13.556  -5.042  1.00  0.00           H  
ATOM   1631  HA  ALA A 275     -14.103  12.022  -2.652  1.00  0.00           H  
ATOM   1632  HB1 ALA A 275     -12.770  13.881  -1.714  1.00  0.00           H  
ATOM   1633  HB2 ALA A 275     -12.242  13.437  -3.373  1.00  0.00           H  
ATOM   1634  HB3 ALA A 275     -13.237  14.910  -3.111  1.00  0.00           H  
ATOM   1635  N   LYS A 276     -16.090  14.665  -2.493  1.00  0.00           N  
ATOM   1636  CA  LYS A 276     -17.245  15.224  -1.789  1.00  0.00           C  
ATOM   1637  C   LYS A 276     -18.370  14.197  -1.689  1.00  0.00           C  
ATOM   1638  O   LYS A 276     -19.012  14.074  -0.644  1.00  0.00           O  
ATOM   1639  CB  LYS A 276     -17.754  16.471  -2.512  1.00  0.00           C  
ATOM   1640  CG  LYS A 276     -16.852  17.666  -2.330  1.00  0.00           C  
ATOM   1641  CD  LYS A 276     -17.293  18.780  -3.260  1.00  0.00           C  
ATOM   1642  CE  LYS A 276     -16.525  20.042  -2.985  1.00  0.00           C  
ATOM   1643  NZ  LYS A 276     -17.045  21.139  -3.840  1.00  0.00           N1+
ATOM   1644  H   LYS A 276     -15.782  15.106  -3.336  1.00  0.00           H  
ATOM   1645  HA  LYS A 276     -16.933  15.506  -0.772  1.00  0.00           H  
ATOM   1646  HB2 LYS A 276     -17.828  16.248  -3.587  1.00  0.00           H  
ATOM   1647  HB3 LYS A 276     -18.751  16.721  -2.120  1.00  0.00           H  
ATOM   1648  HG2 LYS A 276     -16.910  18.014  -1.288  1.00  0.00           H  
ATOM   1649  HG3 LYS A 276     -15.816  17.382  -2.564  1.00  0.00           H  
ATOM   1650  HD2 LYS A 276     -17.118  18.471  -4.301  1.00  0.00           H  
ATOM   1651  HD3 LYS A 276     -18.366  18.971  -3.110  1.00  0.00           H  
ATOM   1652  HE2 LYS A 276     -16.640  20.317  -1.926  1.00  0.00           H  
ATOM   1653  HE3 LYS A 276     -15.460  19.878  -3.207  1.00  0.00           H  
ATOM   1654  HZ1 LYS A 276     -18.023  21.284  -3.643  1.00  0.00           H  
ATOM   1655  HZ2 LYS A 276     -16.535  21.986  -3.647  1.00  0.00           H  
ATOM   1656  HZ3 LYS A 276     -16.930  20.892  -4.810  1.00  0.00           H  
ATOM   1657  N   HIS A 277     -18.602  13.466  -2.775  1.00  0.00           N  
ATOM   1658  CA  HIS A 277     -19.620  12.409  -2.782  1.00  0.00           C  
ATOM   1659  C   HIS A 277     -19.258  11.305  -1.785  1.00  0.00           C  
ATOM   1660  O   HIS A 277     -20.111  10.860  -0.990  1.00  0.00           O  
ATOM   1661  CB  HIS A 277     -19.823  11.845  -4.188  1.00  0.00           C  
ATOM   1662  CG  HIS A 277     -20.696  10.632  -4.228  1.00  0.00           C  
ATOM   1663  ND1 HIS A 277     -22.041  10.679  -3.939  1.00  0.00           N  
ATOM   1664  CD2 HIS A 277     -20.413   9.338  -4.500  1.00  0.00           C  
ATOM   1665  CE1 HIS A 277     -22.554   9.467  -4.048  1.00  0.00           C  
ATOM   1666  NE2 HIS A 277     -21.587   8.635  -4.387  1.00  0.00           N  
ATOM   1667  H   HIS A 277     -18.072  13.640  -3.605  1.00  0.00           H  
ATOM   1668  HA  HIS A 277     -20.572  12.855  -2.459  1.00  0.00           H  
ATOM   1669  HB2 HIS A 277     -20.283  12.625  -4.812  1.00  0.00           H  
ATOM   1670  HB3 HIS A 277     -18.839  11.578  -4.601  1.00  0.00           H  
ATOM   1671  HD1 HIS A 277     -22.565  11.527  -3.679  1.00  0.00           H  
ATOM   1672  HD2 HIS A 277     -19.437   8.930  -4.760  1.00  0.00           H  
ATOM   1673  HE1 HIS A 277     -23.597   9.200  -3.886  1.00  0.00           H  
ATOM   1674  N   LEU A 278     -17.999  10.879  -1.802  1.00  0.00           N  
ATOM   1675  CA  LEU A 278     -17.520   9.842  -0.867  1.00  0.00           C  
ATOM   1676  C   LEU A 278     -17.697  10.232   0.603  1.00  0.00           C  
ATOM   1677  O   LEU A 278     -18.130   9.407   1.419  1.00  0.00           O  
ATOM   1678  CB  LEU A 278     -16.058   9.489  -1.168  1.00  0.00           C  
ATOM   1679  CG  LEU A 278     -15.863   8.689  -2.463  1.00  0.00           C  
ATOM   1680  CD1 LEU A 278     -14.383   8.629  -2.805  1.00  0.00           C  
ATOM   1681  CD2 LEU A 278     -16.443   7.283  -2.361  1.00  0.00           C  
ATOM   1682  H   LEU A 278     -17.361  11.271  -2.465  1.00  0.00           H  
ATOM   1683  HA  LEU A 278     -18.125   8.940  -1.040  1.00  0.00           H  
ATOM   1684  HB2 LEU A 278     -15.486  10.425  -1.250  1.00  0.00           H  
ATOM   1685  HB3 LEU A 278     -15.667   8.893  -0.331  1.00  0.00           H  
ATOM   1686  HG  LEU A 278     -16.388   9.215  -3.274  1.00  0.00           H  
ATOM   1687 HD11 LEU A 278     -13.835   8.148  -1.981  1.00  0.00           H  
ATOM   1688 HD12 LEU A 278     -14.243   8.047  -3.728  1.00  0.00           H  
ATOM   1689 HD13 LEU A 278     -13.999   9.649  -2.954  1.00  0.00           H  
ATOM   1690 HD21 LEU A 278     -17.520   7.345  -2.146  1.00  0.00           H  
ATOM   1691 HD22 LEU A 278     -16.289   6.753  -3.313  1.00  0.00           H  
ATOM   1692 HD23 LEU A 278     -15.938   6.736  -1.551  1.00  0.00           H  
ATOM   1693  N   LYS A 279     -17.398  11.484   0.936  1.00  0.00           N  
ATOM   1694  CA  LYS A 279     -17.668  12.014   2.288  1.00  0.00           C  
ATOM   1695  C   LYS A 279     -19.163  11.930   2.640  1.00  0.00           C  
ATOM   1696  O   LYS A 279     -19.508  11.521   3.748  1.00  0.00           O  
ATOM   1697  CB  LYS A 279     -17.170  13.464   2.418  1.00  0.00           C  
ATOM   1698  CG  LYS A 279     -17.328  14.104   3.798  1.00  0.00           C  
ATOM   1699  CD  LYS A 279     -16.462  13.423   4.853  1.00  0.00           C  
ATOM   1700  CE  LYS A 279     -16.304  14.268   6.115  1.00  0.00           C  
ATOM   1701  NZ  LYS A 279     -17.511  14.241   6.990  1.00  0.00           N1+
ATOM   1702  H   LYS A 279     -16.979  12.083   0.253  1.00  0.00           H  
ATOM   1703  HA  LYS A 279     -17.114  11.396   3.010  1.00  0.00           H  
ATOM   1704  HB2 LYS A 279     -16.101  13.477   2.161  1.00  0.00           H  
ATOM   1705  HB3 LYS A 279     -17.728  14.078   1.696  1.00  0.00           H  
ATOM   1706  HG2 LYS A 279     -17.039  15.163   3.732  1.00  0.00           H  
ATOM   1707  HG3 LYS A 279     -18.382  14.030   4.104  1.00  0.00           H  
ATOM   1708  HD2 LYS A 279     -16.927  12.464   5.126  1.00  0.00           H  
ATOM   1709  HD3 LYS A 279     -15.466  13.238   4.426  1.00  0.00           H  
ATOM   1710  HE2 LYS A 279     -15.447  13.885   6.688  1.00  0.00           H  
ATOM   1711  HE3 LYS A 279     -16.110  15.309   5.818  1.00  0.00           H  
ATOM   1712  HZ1 LYS A 279     -17.702  13.292   7.270  1.00  0.00           H  
ATOM   1713  HZ2 LYS A 279     -17.346  14.806   7.808  1.00  0.00           H  
ATOM   1714  HZ3 LYS A 279     -18.302  14.607   6.483  1.00  0.00           H  
ATOM   1715  N   THR A 280     -20.021  12.312   1.694  1.00  0.00           N  
ATOM   1716  CA  THR A 280     -21.492  12.285   1.861  1.00  0.00           C  
ATOM   1717  C   THR A 280     -22.040  10.893   2.211  1.00  0.00           C  
ATOM   1718  O   THR A 280     -22.970  10.783   3.021  1.00  0.00           O  
ATOM   1719  CB  THR A 280     -22.188  12.852   0.596  1.00  0.00           C  
ATOM   1720  OG1 THR A 280     -21.905  14.253   0.510  1.00  0.00           O  
ATOM   1721  CG2 THR A 280     -23.704  12.648   0.606  1.00  0.00           C  
ATOM   1722  H   THR A 280     -19.651  12.635   0.823  1.00  0.00           H  
ATOM   1723  HA  THR A 280     -21.736  12.949   2.703  1.00  0.00           H  
ATOM   1724  HB  THR A 280     -21.775  12.343  -0.287  1.00  0.00           H  
ATOM   1725 HG21 THR A 280     -24.047  12.495   1.640  1.00  0.00           H  
ATOM   1726 HG22 THR A 280     -24.196  13.537   0.184  1.00  0.00           H  
ATOM   1727 HG23 THR A 280     -23.959  11.765   0.001  1.00  0.00           H  
ATOM   1728  HG1 THR A 280     -22.326  14.614  -0.261  1.00  0.00           H  
ATOM   1729  N   ILE A 281     -21.450   9.850   1.626  1.00  0.00           N  
ATOM   1730  CA  ILE A 281     -21.883   8.459   1.856  1.00  0.00           C  
ATOM   1731  C   ILE A 281     -21.016   7.720   2.905  1.00  0.00           C  
ATOM   1732  O   ILE A 281     -21.005   6.494   2.932  1.00  0.00           O  
ATOM   1733  CB  ILE A 281     -21.989   7.660   0.523  1.00  0.00           C  
ATOM   1734  CG1 ILE A 281     -20.615   7.455  -0.142  1.00  0.00           C  
ATOM   1735  CG2 ILE A 281     -22.944   8.365  -0.439  1.00  0.00           C  
ATOM   1736  CD1 ILE A 281     -20.644   6.608  -1.397  1.00  0.00           C  
ATOM   1737  H   ILE A 281     -20.683  10.018   1.006  1.00  0.00           H  
ATOM   1738  HA  ILE A 281     -22.899   8.513   2.274  1.00  0.00           H  
ATOM   1739  HB  ILE A 281     -22.403   6.668   0.755  1.00  0.00           H  
ATOM   1740 HG12 ILE A 281     -20.209   8.443  -0.404  1.00  0.00           H  
ATOM   1741 HG13 ILE A 281     -19.950   6.967   0.586  1.00  0.00           H  
ATOM   1742 HG21 ILE A 281     -22.573   9.380  -0.646  1.00  0.00           H  
ATOM   1743 HG22 ILE A 281     -23.003   7.797  -1.379  1.00  0.00           H  
ATOM   1744 HG23 ILE A 281     -23.944   8.425   0.016  1.00  0.00           H  
ATOM   1745 HD11 ILE A 281     -21.302   7.079  -2.142  1.00  0.00           H  
ATOM   1746 HD12 ILE A 281     -19.627   6.524  -1.806  1.00  0.00           H  
ATOM   1747 HD13 ILE A 281     -21.025   5.605  -1.154  1.00  0.00           H  
ATOM   1748  N   ASN A 282     -20.314   8.472   3.759  1.00  0.00           N  
ATOM   1749  CA  ASN A 282     -19.443   7.951   4.829  1.00  0.00           C  
ATOM   1750  C   ASN A 282     -18.344   6.988   4.339  1.00  0.00           C  
ATOM   1751  O   ASN A 282     -17.998   5.995   5.004  1.00  0.00           O  
ATOM   1752  CB  ASN A 282     -20.289   7.348   5.963  1.00  0.00           C  
ATOM   1753  CG  ASN A 282     -21.108   8.392   6.694  1.00  0.00           C  
ATOM   1754  OD1 ASN A 282     -20.568   9.385   7.198  1.00  0.00           O  
ATOM   1755  ND2 ASN A 282     -22.415   8.172   6.773  1.00  0.00           N  
ATOM   1756  H   ASN A 282     -20.385   9.465   3.665  1.00  0.00           H  
ATOM   1757  HA  ASN A 282     -18.918   8.820   5.253  1.00  0.00           H  
ATOM   1758  HB2 ASN A 282     -20.972   6.600   5.534  1.00  0.00           H  
ATOM   1759  HB3 ASN A 282     -19.616   6.859   6.683  1.00  0.00           H  
ATOM   1760 HD21 ASN A 282     -22.809   7.350   6.361  1.00  0.00           H  
ATOM   1761 HD22 ASN A 282     -23.005   8.828   7.244  1.00  0.00           H  
ATOM   1762  N   GLN A 283     -17.783   7.313   3.174  1.00  0.00           N  
ATOM   1763  CA  GLN A 283     -16.645   6.589   2.616  1.00  0.00           C  
ATOM   1764  C   GLN A 283     -15.405   7.492   2.512  1.00  0.00           C  
ATOM   1765  O   GLN A 283     -14.647   7.389   1.548  1.00  0.00           O  
ATOM   1766  CB  GLN A 283     -17.025   6.033   1.244  1.00  0.00           C  
ATOM   1767  CG  GLN A 283     -18.153   5.008   1.279  1.00  0.00           C  
ATOM   1768  CD  GLN A 283     -17.714   3.627   1.722  1.00  0.00           C  
ATOM   1769  OE1 GLN A 283     -16.550   3.252   1.592  1.00  0.00           O  
ATOM   1770  NE2 GLN A 283     -18.663   2.848   2.245  1.00  0.00           N  
ATOM   1771  H   GLN A 283     -18.158   8.085   2.661  1.00  0.00           H  
ATOM   1772  HA  GLN A 283     -16.404   5.748   3.283  1.00  0.00           H  
ATOM   1773  HB2 GLN A 283     -17.340   6.872   0.606  1.00  0.00           H  
ATOM   1774  HB3 GLN A 283     -16.136   5.554   0.807  1.00  0.00           H  
ATOM   1775  HG2 GLN A 283     -18.925   5.366   1.976  1.00  0.00           H  
ATOM   1776  HG3 GLN A 283     -18.580   4.928   0.268  1.00  0.00           H  
ATOM   1777 HE21 GLN A 283     -19.600   3.187   2.325  1.00  0.00           H  
ATOM   1778 HE22 GLN A 283     -18.437   1.925   2.556  1.00  0.00           H  
ATOM   1779  N   GLU A 284     -15.198   8.341   3.523  1.00  0.00           N  
ATOM   1780  CA  GLU A 284     -14.071   9.282   3.557  1.00  0.00           C  
ATOM   1781  C   GLU A 284     -12.708   8.596   3.458  1.00  0.00           C  
ATOM   1782  O   GLU A 284     -11.762   9.166   2.905  1.00  0.00           O  
ATOM   1783  CB  GLU A 284     -14.123  10.134   4.831  1.00  0.00           C  
ATOM   1784  CG  GLU A 284     -12.760  10.660   5.258  1.00  0.00           C  
ATOM   1785  CD  GLU A 284     -12.844  11.831   6.221  1.00  0.00           C  
ATOM   1786  OE1 GLU A 284     -13.884  11.974   6.892  1.00  0.00           O  
ATOM   1787  OE2 GLU A 284     -11.861  12.603   6.311  1.00  0.00           O1-
ATOM   1788  H   GLU A 284     -15.839   8.335   4.290  1.00  0.00           H  
ATOM   1789  HA  GLU A 284     -14.172   9.951   2.690  1.00  0.00           H  
ATOM   1790  HB2 GLU A 284     -14.788  10.992   4.651  1.00  0.00           H  
ATOM   1791  HB3 GLU A 284     -14.531   9.519   5.646  1.00  0.00           H  
ATOM   1792  HG2 GLU A 284     -12.208   9.844   5.748  1.00  0.00           H  
ATOM   1793  HG3 GLU A 284     -12.214  10.985   4.360  1.00  0.00           H  
ATOM   1794  N   SER A 285     -12.619   7.369   3.973  1.00  0.00           N  
ATOM   1795  CA  SER A 285     -11.403   6.567   3.872  1.00  0.00           C  
ATOM   1796  C   SER A 285     -11.024   6.181   2.426  1.00  0.00           C  
ATOM   1797  O   SER A 285      -9.876   5.816   2.178  1.00  0.00           O  
ATOM   1798  CB  SER A 285     -11.501   5.315   4.762  1.00  0.00           C  
ATOM   1799  OG  SER A 285     -12.480   4.405   4.293  1.00  0.00           O  
ATOM   1800  H   SER A 285     -13.413   6.985   4.445  1.00  0.00           H  
ATOM   1801  HA  SER A 285     -10.581   7.185   4.262  1.00  0.00           H  
ATOM   1802  HB2 SER A 285     -10.524   4.810   4.774  1.00  0.00           H  
ATOM   1803  HB3 SER A 285     -11.765   5.625   5.784  1.00  0.00           H  
ATOM   1804  HG  SER A 285     -12.510   3.648   4.867  1.00  0.00           H  
ATOM   1805  N   CYS A 286     -11.967   6.273   1.483  1.00  0.00           N  
ATOM   1806  CA  CYS A 286     -11.663   6.083   0.059  1.00  0.00           C  
ATOM   1807  C   CYS A 286     -11.013   7.297  -0.627  1.00  0.00           C  
ATOM   1808  O   CYS A 286     -10.575   7.172  -1.764  1.00  0.00           O  
ATOM   1809  CB  CYS A 286     -12.923   5.693  -0.726  1.00  0.00           C  
ATOM   1810  SG  CYS A 286     -13.641   4.102  -0.267  1.00  0.00           S  
ATOM   1811  H   CYS A 286     -12.907   6.477   1.755  1.00  0.00           H  
ATOM   1812  HA  CYS A 286     -10.949   5.249  -0.006  1.00  0.00           H  
ATOM   1813  HB2 CYS A 286     -13.683   6.471  -0.561  1.00  0.00           H  
ATOM   1814  HB3 CYS A 286     -12.662   5.655  -1.794  1.00  0.00           H  
ATOM   1815  HG  CYS A 286     -14.459   3.928  -0.829  1.00  0.00           H  
ATOM   1816 LPG2 CYS A 286     -13.815   4.113   0.389  1.00  0.00          LP  
ATOM   1817 LPG1 CYS A 286     -13.185   3.610  -0.372  1.00  0.00          LP  
ATOM   1818  N   ILE A 287     -10.920   8.440   0.046  1.00  0.00           N  
ATOM   1819  CA  ILE A 287     -10.406   9.672  -0.593  1.00  0.00           C  
ATOM   1820  C   ILE A 287      -8.924   9.582  -0.948  1.00  0.00           C  
ATOM   1821  O   ILE A 287      -8.541   9.989  -2.039  1.00  0.00           O  
ATOM   1822  CB  ILE A 287     -10.723  10.935   0.242  1.00  0.00           C  
ATOM   1823  CG1 ILE A 287     -12.249  11.151   0.260  1.00  0.00           C  
ATOM   1824  CG2 ILE A 287      -9.995  12.162  -0.315  1.00  0.00           C  
ATOM   1825  CD1 ILE A 287     -12.735  12.159   1.273  1.00  0.00           C  
ATOM   1826  H   ILE A 287     -11.204   8.468   1.005  1.00  0.00           H  
ATOM   1827  HA  ILE A 287     -10.948   9.779  -1.544  1.00  0.00           H  
ATOM   1828  HB  ILE A 287     -10.379  10.771   1.274  1.00  0.00           H  
ATOM   1829 HG12 ILE A 287     -12.558  11.494  -0.739  1.00  0.00           H  
ATOM   1830 HG13 ILE A 287     -12.728  10.186   0.481  1.00  0.00           H  
ATOM   1831 HG21 ILE A 287     -10.306  12.332  -1.356  1.00  0.00           H  
ATOM   1832 HG22 ILE A 287     -10.247  13.044   0.291  1.00  0.00           H  
ATOM   1833 HG23 ILE A 287      -8.909  11.991  -0.280  1.00  0.00           H  
ATOM   1834 HD11 ILE A 287     -12.271  13.136   1.070  1.00  0.00           H  
ATOM   1835 HD12 ILE A 287     -13.829  12.251   1.203  1.00  0.00           H  
ATOM   1836 HD13 ILE A 287     -12.459  11.825   2.284  1.00  0.00           H  
ATOM   1837  N   GLU A 288      -8.077   9.058  -0.059  1.00  0.00           N  
ATOM   1838  CA  GLU A 288      -6.663   8.897  -0.439  1.00  0.00           C  
ATOM   1839  C   GLU A 288      -6.449   7.937  -1.628  1.00  0.00           C  
ATOM   1840  O   GLU A 288      -5.696   8.285  -2.547  1.00  0.00           O  
ATOM   1841  CB  GLU A 288      -5.753   8.550   0.749  1.00  0.00           C  
ATOM   1842  CG  GLU A 288      -4.258   8.640   0.434  1.00  0.00           C  
ATOM   1843  CD  GLU A 288      -3.812  10.007  -0.077  1.00  0.00           C  
ATOM   1844  OE1 GLU A 288      -4.437  11.022   0.300  1.00  0.00           O  
ATOM   1845  OE2 GLU A 288      -2.832  10.076  -0.853  1.00  0.00           O1-
ATOM   1846  H   GLU A 288      -8.396   8.780   0.847  1.00  0.00           H  
ATOM   1847  HA  GLU A 288      -6.337   9.887  -0.790  1.00  0.00           H  
ATOM   1848  HB2 GLU A 288      -5.976   9.246   1.571  1.00  0.00           H  
ATOM   1849  HB3 GLU A 288      -5.978   7.522   1.069  1.00  0.00           H  
ATOM   1850  HG2 GLU A 288      -3.697   8.414   1.353  1.00  0.00           H  
ATOM   1851  HG3 GLU A 288      -4.021   7.889  -0.334  1.00  0.00           H  
ATOM   1852  N   PRO A 289      -7.106   6.754  -1.632  1.00  0.00           N  
ATOM   1853  CA  PRO A 289      -7.079   5.892  -2.824  1.00  0.00           C  
ATOM   1854  C   PRO A 289      -7.609   6.590  -4.092  1.00  0.00           C  
ATOM   1855  O   PRO A 289      -7.100   6.363  -5.183  1.00  0.00           O  
ATOM   1856  CB  PRO A 289      -7.965   4.704  -2.428  1.00  0.00           C  
ATOM   1857  CG  PRO A 289      -7.832   4.632  -0.945  1.00  0.00           C  
ATOM   1858  CD  PRO A 289      -7.663   6.040  -0.464  1.00  0.00           C  
ATOM   1859  HA  PRO A 289      -6.051   5.553  -3.018  1.00  0.00           H  
ATOM   1860  HB2 PRO A 289      -9.011   4.883  -2.718  1.00  0.00           H  
ATOM   1861  HB3 PRO A 289      -7.607   3.776  -2.898  1.00  0.00           H  
ATOM   1862  HG2 PRO A 289      -8.735   4.186  -0.504  1.00  0.00           H  
ATOM   1863  HG3 PRO A 289      -6.954   4.029  -0.671  1.00  0.00           H  
ATOM   1864  HD2 PRO A 289      -8.631   6.471  -0.168  1.00  0.00           H  
ATOM   1865  HD3 PRO A 289      -6.968   6.081   0.387  1.00  0.00           H  
ATOM   1866  N   LEU A 290      -8.613   7.438  -3.939  1.00  0.00           N  
ATOM   1867  CA  LEU A 290      -9.102   8.217  -5.071  1.00  0.00           C  
ATOM   1868  C   LEU A 290      -8.032   9.176  -5.590  1.00  0.00           C  
ATOM   1869  O   LEU A 290      -7.852   9.307  -6.797  1.00  0.00           O  
ATOM   1870  CB  LEU A 290     -10.363   8.984  -4.679  1.00  0.00           C  
ATOM   1871  CG  LEU A 290     -10.927   9.978  -5.693  1.00  0.00           C  
ATOM   1872  CD1 LEU A 290     -11.359   9.266  -6.959  1.00  0.00           C  
ATOM   1873  CD2 LEU A 290     -12.073  10.752  -5.064  1.00  0.00           C  
ATOM   1874  H   LEU A 290      -9.040   7.546  -3.041  1.00  0.00           H  
ATOM   1875  HA  LEU A 290      -9.359   7.520  -5.882  1.00  0.00           H  
ATOM   1876  HB2 LEU A 290     -11.149   8.243  -4.472  1.00  0.00           H  
ATOM   1877  HB3 LEU A 290     -10.136   9.544  -3.760  1.00  0.00           H  
ATOM   1878  HG  LEU A 290     -10.134  10.692  -5.958  1.00  0.00           H  
ATOM   1879 HD11 LEU A 290     -12.129   8.519  -6.715  1.00  0.00           H  
ATOM   1880 HD12 LEU A 290     -11.770   9.998  -7.669  1.00  0.00           H  
ATOM   1881 HD13 LEU A 290     -10.491   8.764  -7.412  1.00  0.00           H  
ATOM   1882 HD21 LEU A 290     -11.709  11.290  -4.176  1.00  0.00           H  
ATOM   1883 HD22 LEU A 290     -12.471  11.474  -5.792  1.00  0.00           H  
ATOM   1884 HD23 LEU A 290     -12.869  10.053  -4.769  1.00  0.00           H  
ATOM   1885  N   ALA A 291      -7.351   9.864  -4.681  1.00  0.00           N  
ATOM   1886  CA  ALA A 291      -6.290  10.766  -5.090  1.00  0.00           C  
ATOM   1887  C   ALA A 291      -5.180  10.003  -5.813  1.00  0.00           C  
ATOM   1888  O   ALA A 291      -4.631  10.490  -6.793  1.00  0.00           O  
ATOM   1889  CB  ALA A 291      -5.743  11.537  -3.896  1.00  0.00           C  
ATOM   1890  H   ALA A 291      -7.570   9.760  -3.711  1.00  0.00           H  
ATOM   1891  HA  ALA A 291      -6.716  11.494  -5.796  1.00  0.00           H  
ATOM   1892  HB1 ALA A 291      -4.942  12.212  -4.231  1.00  0.00           H  
ATOM   1893  HB2 ALA A 291      -6.551  12.126  -3.438  1.00  0.00           H  
ATOM   1894  HB3 ALA A 291      -5.341  10.830  -3.156  1.00  0.00           H  
ATOM   1895  N   GLU A 292      -4.858   8.807  -5.330  1.00  0.00           N  
ATOM   1896  CA  GLU A 292      -3.872   7.958  -6.007  1.00  0.00           C  
ATOM   1897  C   GLU A 292      -4.314   7.619  -7.423  1.00  0.00           C  
ATOM   1898  O   GLU A 292      -3.533   7.729  -8.355  1.00  0.00           O  
ATOM   1899  CB  GLU A 292      -3.642   6.669  -5.222  1.00  0.00           C  
ATOM   1900  CG  GLU A 292      -2.866   6.877  -3.942  1.00  0.00           C  
ATOM   1901  CD  GLU A 292      -2.917   5.658  -3.028  1.00  0.00           C  
ATOM   1902  OE1 GLU A 292      -3.228   4.538  -3.514  1.00  0.00           O  
ATOM   1903  OE2 GLU A 292      -2.643   5.825  -1.828  1.00  0.00           O1-
ATOM   1904  H   GLU A 292      -5.295   8.481  -4.492  1.00  0.00           H  
ATOM   1905  HA  GLU A 292      -2.922   8.510  -6.061  1.00  0.00           H  
ATOM   1906  HB2 GLU A 292      -4.621   6.235  -4.970  1.00  0.00           H  
ATOM   1907  HB3 GLU A 292      -3.083   5.968  -5.859  1.00  0.00           H  
ATOM   1908  HG2 GLU A 292      -1.816   7.085  -4.195  1.00  0.00           H  
ATOM   1909  HG3 GLU A 292      -3.292   7.738  -3.406  1.00  0.00           H  
ATOM   1910  N   SER A 293      -5.575   7.225  -7.561  1.00  0.00           N  
ATOM   1911  CA  SER A 293      -6.165   6.855  -8.845  1.00  0.00           C  
ATOM   1912  C   SER A 293      -6.092   8.016  -9.845  1.00  0.00           C  
ATOM   1913  O   SER A 293      -5.637   7.850 -10.974  1.00  0.00           O  
ATOM   1914  CB  SER A 293      -7.625   6.435  -8.648  1.00  0.00           C  
ATOM   1915  OG  SER A 293      -8.224   6.080  -9.879  1.00  0.00           O  
ATOM   1916  H   SER A 293      -6.150   7.179  -6.744  1.00  0.00           H  
ATOM   1917  HA  SER A 293      -5.603   6.003  -9.255  1.00  0.00           H  
ATOM   1918  HB2 SER A 293      -7.662   5.571  -7.968  1.00  0.00           H  
ATOM   1919  HB3 SER A 293      -8.183   7.273  -8.206  1.00  0.00           H  
ATOM   1920  HG  SER A 293      -9.127   5.824  -9.730  1.00  0.00           H  
ATOM   1921  N   ILE A 294      -6.498   9.197  -9.402  1.00  0.00           N  
ATOM   1922  CA  ILE A 294      -6.467  10.398 -10.264  1.00  0.00           C  
ATOM   1923  C   ILE A 294      -5.027  10.714 -10.664  1.00  0.00           C  
ATOM   1924  O   ILE A 294      -4.744  10.998 -11.835  1.00  0.00           O  
ATOM   1925  CB  ILE A 294      -7.118  11.623  -9.563  1.00  0.00           C  
ATOM   1926  CG1 ILE A 294      -8.635  11.419  -9.307  1.00  0.00           C  
ATOM   1927  CG2 ILE A 294      -6.924  12.908 -10.361  1.00  0.00           C  
ATOM   1928  CD1 ILE A 294      -9.527  11.480 -10.544  1.00  0.00           C  
ATOM   1929  H   ILE A 294      -6.833   9.278  -8.463  1.00  0.00           H  
ATOM   1930  HA  ILE A 294      -7.042  10.181 -11.176  1.00  0.00           H  
ATOM   1931  HB  ILE A 294      -6.622  11.747  -8.589  1.00  0.00           H  
ATOM   1932 HG12 ILE A 294      -8.770  10.432  -8.841  1.00  0.00           H  
ATOM   1933 HG13 ILE A 294      -8.969  12.202  -8.610  1.00  0.00           H  
ATOM   1934 HG21 ILE A 294      -7.375  12.793 -11.357  1.00  0.00           H  
ATOM   1935 HG22 ILE A 294      -7.408  13.743  -9.834  1.00  0.00           H  
ATOM   1936 HG23 ILE A 294      -5.849  13.115 -10.467  1.00  0.00           H  
ATOM   1937 HD11 ILE A 294      -9.218  10.702 -11.257  1.00  0.00           H  
ATOM   1938 HD12 ILE A 294     -10.574  11.313 -10.250  1.00  0.00           H  
ATOM   1939 HD13 ILE A 294      -9.432  12.469 -11.016  1.00  0.00           H  
ATOM   1940  N   THR A 295      -4.112  10.658  -9.696  1.00  0.00           N  
ATOM   1941  CA  THR A 295      -2.705  10.974  -9.968  1.00  0.00           C  
ATOM   1942  C   THR A 295      -2.110   9.955 -10.947  1.00  0.00           C  
ATOM   1943  O   THR A 295      -1.362  10.329 -11.846  1.00  0.00           O  
ATOM   1944  CB  THR A 295      -1.879  11.020  -8.667  1.00  0.00           C  
ATOM   1945  OG1 THR A 295      -2.490  11.944  -7.763  1.00  0.00           O  
ATOM   1946  CG2 THR A 295      -0.439  11.461  -8.935  1.00  0.00           C  
ATOM   1947  H   THR A 295      -4.388  10.397  -8.771  1.00  0.00           H  
ATOM   1948  HA  THR A 295      -2.662  11.969 -10.436  1.00  0.00           H  
ATOM   1949  HB  THR A 295      -1.867  10.018  -8.214  1.00  0.00           H  
ATOM   1950 HG21 THR A 295      -0.394  12.007  -9.889  1.00  0.00           H  
ATOM   1951 HG22 THR A 295      -0.099  12.118  -8.121  1.00  0.00           H  
ATOM   1952 HG23 THR A 295       0.212  10.576  -8.988  1.00  0.00           H  
ATOM   1953  HG1 THR A 295      -1.987  11.979  -6.958  1.00  0.00           H  
ATOM   1954  N   ASP A 296      -2.443   8.672 -10.749  1.00  0.00           N  
ATOM   1955  CA  ASP A 296      -2.029   7.590 -11.670  1.00  0.00           C  
ATOM   1956  C   ASP A 296      -2.449   7.890 -13.102  1.00  0.00           C  
ATOM   1957  O   ASP A 296      -1.634   7.816 -14.011  1.00  0.00           O  
ATOM   1958  CB  ASP A 296      -2.657   6.243 -11.272  1.00  0.00           C  
ATOM   1959  CG  ASP A 296      -2.018   5.605 -10.060  1.00  0.00           C  
ATOM   1960  OD1 ASP A 296      -0.969   6.083  -9.586  1.00  0.00           O  
ATOM   1961  OD2 ASP A 296      -2.584   4.582  -9.588  1.00  0.00           O1-
ATOM   1962  H   ASP A 296      -2.993   8.437  -9.947  1.00  0.00           H  
ATOM   1963  HA  ASP A 296      -0.933   7.501 -11.629  1.00  0.00           H  
ATOM   1964  HB2 ASP A 296      -3.723   6.408 -11.056  1.00  0.00           H  
ATOM   1965  HB3 ASP A 296      -2.558   5.550 -12.121  1.00  0.00           H  
ATOM   1966  N   VAL A 297      -3.710   8.266 -13.285  1.00  0.00           N  
ATOM   1967  CA  VAL A 297      -4.268   8.556 -14.610  1.00  0.00           C  
ATOM   1968  C   VAL A 297      -3.484   9.701 -15.240  1.00  0.00           C  
ATOM   1969  O   VAL A 297      -3.061   9.620 -16.401  1.00  0.00           O  
ATOM   1970  CB  VAL A 297      -5.779   8.916 -14.530  1.00  0.00           C  
ATOM   1971  CG1 VAL A 297      -6.317   9.451 -15.861  1.00  0.00           C  
ATOM   1972  CG2 VAL A 297      -6.600   7.714 -14.063  1.00  0.00           C  
ATOM   1973  H   VAL A 297      -4.304   8.355 -12.485  1.00  0.00           H  
ATOM   1974  HA  VAL A 297      -4.158   7.661 -15.240  1.00  0.00           H  
ATOM   1975  HB  VAL A 297      -5.891   9.713 -13.781  1.00  0.00           H  
ATOM   1976 HG11 VAL A 297      -6.179   8.691 -16.644  1.00  0.00           H  
ATOM   1977 HG12 VAL A 297      -7.388   9.681 -15.758  1.00  0.00           H  
ATOM   1978 HG13 VAL A 297      -5.771  10.365 -16.137  1.00  0.00           H  
ATOM   1979 HG21 VAL A 297      -6.250   7.394 -13.070  1.00  0.00           H  
ATOM   1980 HG22 VAL A 297      -7.662   7.995 -14.005  1.00  0.00           H  
ATOM   1981 HG23 VAL A 297      -6.479   6.887 -14.778  1.00  0.00           H  
ATOM   1982  N   LEU A 298      -3.248  10.752 -14.457  1.00  0.00           N  
ATOM   1983  CA  LEU A 298      -2.563  11.925 -14.977  1.00  0.00           C  
ATOM   1984  C   LEU A 298      -1.129  11.630 -15.379  1.00  0.00           C  
ATOM   1985  O   LEU A 298      -0.707  11.931 -16.489  1.00  0.00           O  
ATOM   1986  CB  LEU A 298      -2.586  13.045 -13.940  1.00  0.00           C  
ATOM   1987  CG  LEU A 298      -1.918  14.356 -14.309  1.00  0.00           C  
ATOM   1988  CD1 LEU A 298      -2.512  14.928 -15.594  1.00  0.00           C  
ATOM   1989  CD2 LEU A 298      -2.060  15.328 -13.140  1.00  0.00           C  
ATOM   1990  H   LEU A 298      -3.545  10.735 -13.502  1.00  0.00           H  
ATOM   1991  HA  LEU A 298      -3.104  12.266 -15.872  1.00  0.00           H  
ATOM   1992  HB2 LEU A 298      -3.640  13.264 -13.715  1.00  0.00           H  
ATOM   1993  HB3 LEU A 298      -2.090  12.666 -13.035  1.00  0.00           H  
ATOM   1994  HG  LEU A 298      -0.848  14.170 -14.480  1.00  0.00           H  
ATOM   1995 HD11 LEU A 298      -3.590  15.098 -15.456  1.00  0.00           H  
ATOM   1996 HD12 LEU A 298      -2.018  15.882 -15.833  1.00  0.00           H  
ATOM   1997 HD13 LEU A 298      -2.355  14.217 -16.419  1.00  0.00           H  
ATOM   1998 HD21 LEU A 298      -1.586  14.898 -12.246  1.00  0.00           H  
ATOM   1999 HD22 LEU A 298      -1.570  16.280 -13.393  1.00  0.00           H  
ATOM   2000 HD23 LEU A 298      -3.127  15.507 -12.940  1.00  0.00           H  
ATOM   2001  N   VAL A 299      -0.375  11.058 -14.452  1.00  0.00           N  
ATOM   2002  CA  VAL A 299       1.045  10.844 -14.659  1.00  0.00           C  
ATOM   2003  C   VAL A 299       1.336   9.723 -15.682  1.00  0.00           C  
ATOM   2004  O   VAL A 299       2.219   9.896 -16.531  1.00  0.00           O  
ATOM   2005  CB  VAL A 299       1.764  10.641 -13.306  1.00  0.00           C  
ATOM   2006  CG1 VAL A 299       3.238  10.325 -13.523  1.00  0.00           C  
ATOM   2007  CG2 VAL A 299       1.602  11.894 -12.455  1.00  0.00           C  
ATOM   2008  H   VAL A 299      -0.793  10.768 -13.591  1.00  0.00           H  
ATOM   2009  HA  VAL A 299       1.447  11.771 -15.095  1.00  0.00           H  
ATOM   2010  HB  VAL A 299       1.299   9.794 -12.781  1.00  0.00           H  
ATOM   2011 HG11 VAL A 299       3.714  11.153 -14.068  1.00  0.00           H  
ATOM   2012 HG12 VAL A 299       3.732  10.195 -12.549  1.00  0.00           H  
ATOM   2013 HG13 VAL A 299       3.332   9.399 -14.109  1.00  0.00           H  
ATOM   2014 HG21 VAL A 299       0.532  12.088 -12.287  1.00  0.00           H  
ATOM   2015 HG22 VAL A 299       2.104  11.748 -11.487  1.00  0.00           H  
ATOM   2016 HG23 VAL A 299       2.052  12.752 -12.976  1.00  0.00           H  
ATOM   2017  N   ARG A 300       0.598   8.612 -15.615  1.00  0.00           N  
ATOM   2018  CA  ARG A 300       0.765   7.514 -16.584  1.00  0.00           C  
ATOM   2019  C   ARG A 300       0.493   7.951 -18.021  1.00  0.00           C  
ATOM   2020  O   ARG A 300       1.221   7.551 -18.932  1.00  0.00           O  
ATOM   2021  CB  ARG A 300      -0.141   6.320 -16.263  1.00  0.00           C  
ATOM   2022  CG  ARG A 300       0.299   5.462 -15.085  1.00  0.00           C  
ATOM   2023  CD  ARG A 300      -0.172   4.025 -15.271  1.00  0.00           C  
ATOM   2024  NE  ARG A 300      -0.140   3.250 -14.033  1.00  0.00           N  
ATOM   2025  CZ  ARG A 300      -1.222   2.824 -13.390  1.00  0.00           C  
ATOM   2026  NH1 ARG A 300      -2.431   3.094 -13.865  1.00  0.00           N1+
ATOM   2027  NH2 ARG A 300      -1.096   2.123 -12.273  1.00  0.00           N  
ATOM   2028  H   ARG A 300      -0.085   8.523 -14.890  1.00  0.00           H  
ATOM   2029  HA  ARG A 300       1.811   7.178 -16.522  1.00  0.00           H  
ATOM   2030  HB2 ARG A 300      -1.147   6.707 -16.043  1.00  0.00           H  
ATOM   2031  HB3 ARG A 300      -0.182   5.677 -17.154  1.00  0.00           H  
ATOM   2032  HG2 ARG A 300       1.397   5.478 -15.015  1.00  0.00           H  
ATOM   2033  HG3 ARG A 300      -0.133   5.868 -14.159  1.00  0.00           H  
ATOM   2034  HD2 ARG A 300      -1.205   4.041 -15.648  1.00  0.00           H  
ATOM   2035  HD3 ARG A 300       0.480   3.535 -16.009  1.00  0.00           H  
ATOM   2036  HE  ARG A 300       0.780   3.019 -13.633  1.00  0.00           H  
ATOM   2037 HH11 ARG A 300      -2.533   3.636 -14.735  1.00  0.00           H  
ATOM   2038 HH12 ARG A 300      -3.267   2.762 -13.364  1.00  0.00           H  
ATOM   2039 HH21 ARG A 300      -0.159   1.908 -11.903  1.00  0.00           H  
ATOM   2040 HH22 ARG A 300      -1.935   1.793 -11.775  1.00  0.00           H  
ATOM   2041  N   THR A 301      -0.545   8.764 -18.223  1.00  0.00           N  
ATOM   2042  CA  THR A 301      -0.953   9.195 -19.581  1.00  0.00           C  
ATOM   2043  C   THR A 301      -0.204  10.430 -20.105  1.00  0.00           C  
ATOM   2044  O   THR A 301       0.000  10.562 -21.331  1.00  0.00           O  
ATOM   2045  CB  THR A 301      -2.488   9.445 -19.683  1.00  0.00           C  
ATOM   2046  OG1 THR A 301      -2.885  10.503 -18.811  1.00  0.00           O  
ATOM   2047  CG2 THR A 301      -3.278   8.201 -19.326  1.00  0.00           C  
ATOM   2048  H   THR A 301      -1.064   9.093 -17.434  1.00  0.00           H  
ATOM   2049  HA  THR A 301      -0.710   8.362 -20.257  1.00  0.00           H  
ATOM   2050  HB  THR A 301      -2.725   9.729 -20.719  1.00  0.00           H  
ATOM   2051 HG21 THR A 301      -2.652   7.531 -18.719  1.00  0.00           H  
ATOM   2052 HG22 THR A 301      -4.172   8.487 -18.753  1.00  0.00           H  
ATOM   2053 HG23 THR A 301      -3.583   7.683 -20.247  1.00  0.00           H  
ATOM   2054  HG1 THR A 301      -3.822  10.641 -18.887  1.00  0.00           H  
ATOM   2055  N   LYS A 302       0.181  11.349 -19.213  1.00  0.00           N  
ATOM   2056  CA  LYS A 302       0.695  12.666 -19.626  1.00  0.00           C  
ATOM   2057  C   LYS A 302       2.082  13.045 -19.142  1.00  0.00           C  
ATOM   2058  O   LYS A 302       2.449  14.206 -19.239  1.00  0.00           O  
ATOM   2059  CB  LYS A 302      -0.260  13.803 -19.197  1.00  0.00           C  
ATOM   2060  CG  LYS A 302      -1.730  13.637 -19.534  1.00  0.00           C  
ATOM   2061  CD  LYS A 302      -2.059  13.082 -20.914  1.00  0.00           C  
ATOM   2062  CE  LYS A 302      -1.220  13.601 -22.076  1.00  0.00           C  
ATOM   2063  NZ  LYS A 302      -0.834  12.501 -22.998  1.00  0.00           N1+
ATOM   2064  H   LYS A 302       0.118  11.136 -18.238  1.00  0.00           H  
ATOM   2065  HA  LYS A 302       0.733  12.648 -20.725  1.00  0.00           H  
ATOM   2066  HB2 LYS A 302      -0.180  13.908 -18.105  1.00  0.00           H  
ATOM   2067  HB3 LYS A 302       0.088  14.728 -19.680  1.00  0.00           H  
ATOM   2068  HG2 LYS A 302      -2.168  12.957 -18.788  1.00  0.00           H  
ATOM   2069  HG3 LYS A 302      -2.204  14.626 -19.451  1.00  0.00           H  
ATOM   2070  HD2 LYS A 302      -1.933  11.990 -20.873  1.00  0.00           H  
ATOM   2071  HD3 LYS A 302      -3.111  13.322 -21.128  1.00  0.00           H  
ATOM   2072  HE2 LYS A 302      -1.804  14.348 -22.634  1.00  0.00           H  
ATOM   2073  HE3 LYS A 302      -0.309  14.071 -21.678  1.00  0.00           H  
ATOM   2074  HZ1 LYS A 302      -1.665  12.062 -23.363  1.00  0.00           H  
ATOM   2075  HZ2 LYS A 302      -0.290  12.876 -23.759  1.00  0.00           H  
ATOM   2076  HZ3 LYS A 302      -0.286  11.819 -22.497  1.00  0.00           H  
ATOM   2077  N   ARG A 303       2.876  12.098 -18.648  1.00  0.00           N  
ATOM   2078  CA  ARG A 303       4.203  12.463 -18.130  1.00  0.00           C  
ATOM   2079  C   ARG A 303       5.018  13.359 -19.079  1.00  0.00           C  
ATOM   2080  O   ARG A 303       5.503  14.411 -18.671  1.00  0.00           O  
ATOM   2081  CB  ARG A 303       5.024  11.224 -17.784  1.00  0.00           C  
ATOM   2082  CG  ARG A 303       6.337  11.563 -17.091  1.00  0.00           C  
ATOM   2083  CD  ARG A 303       7.224  10.345 -16.948  1.00  0.00           C  
ATOM   2084  NE  ARG A 303       6.673   9.388 -16.006  1.00  0.00           N  
ATOM   2085  CZ  ARG A 303       6.700   9.490 -14.673  1.00  0.00           C  
ATOM   2086  NH1 ARG A 303       7.257  10.532 -14.063  1.00  0.00           N1+
ATOM   2087  NH2 ARG A 303       6.162   8.522 -13.952  1.00  0.00           N  
ATOM   2088  H   ARG A 303       2.572  11.145 -18.629  1.00  0.00           H  
ATOM   2089  HA  ARG A 303       4.040  13.030 -17.202  1.00  0.00           H  
ATOM   2090  HB2 ARG A 303       4.429  10.583 -17.117  1.00  0.00           H  
ATOM   2091  HB3 ARG A 303       5.247  10.679 -18.713  1.00  0.00           H  
ATOM   2092  HG2 ARG A 303       6.867  12.323 -17.684  1.00  0.00           H  
ATOM   2093  HG3 ARG A 303       6.119  11.965 -16.090  1.00  0.00           H  
ATOM   2094  HD2 ARG A 303       7.326   9.861 -17.930  1.00  0.00           H  
ATOM   2095  HD3 ARG A 303       8.215  10.665 -16.593  1.00  0.00           H  
ATOM   2096  HE  ARG A 303       6.219   8.552 -16.401  1.00  0.00           H  
ATOM   2097 HH11 ARG A 303       7.682  11.287 -14.619  1.00  0.00           H  
ATOM   2098 HH12 ARG A 303       7.263  10.584 -13.034  1.00  0.00           H  
ATOM   2099 HH21 ARG A 303       5.733   7.710 -14.418  1.00  0.00           H  
ATOM   2100 HH22 ARG A 303       6.171   8.580 -12.924  1.00  0.00           H  
ATOM   2101  N   ASP A 304       5.174  12.920 -20.328  1.00  0.00           N  
ATOM   2102  CA  ASP A 304       5.955  13.646 -21.344  1.00  0.00           C  
ATOM   2103  C   ASP A 304       5.430  15.072 -21.538  1.00  0.00           C  
ATOM   2104  O   ASP A 304       6.201  16.027 -21.569  1.00  0.00           O  
ATOM   2105  CB  ASP A 304       5.912  12.872 -22.676  1.00  0.00           C  
ATOM   2106  CG  ASP A 304       6.753  13.516 -23.770  1.00  0.00           C  
ATOM   2107  OD1 ASP A 304       7.939  13.805 -23.524  1.00  0.00           O  
ATOM   2108  OD2 ASP A 304       6.221  13.714 -24.888  1.00  0.00           O1-
ATOM   2109  H   ASP A 304       4.740  12.057 -20.587  1.00  0.00           H  
ATOM   2110  HA  ASP A 304       7.000  13.705 -21.004  1.00  0.00           H  
ATOM   2111  HB2 ASP A 304       6.287  11.853 -22.501  1.00  0.00           H  
ATOM   2112  HB3 ASP A 304       4.868  12.825 -23.020  1.00  0.00           H  
ATOM   2113  N   TRP A 305       4.108  15.195 -21.652  1.00  0.00           N  
ATOM   2114  CA  TRP A 305       3.456  16.495 -21.829  1.00  0.00           C  
ATOM   2115  C   TRP A 305       3.704  17.391 -20.608  1.00  0.00           C  
ATOM   2116  O   TRP A 305       4.047  18.555 -20.753  1.00  0.00           O  
ATOM   2117  CB  TRP A 305       1.953  16.300 -22.054  1.00  0.00           C  
ATOM   2118  CG  TRP A 305       1.204  17.535 -22.469  1.00  0.00           C  
ATOM   2119  CD1 TRP A 305       0.890  17.912 -23.747  1.00  0.00           C  
ATOM   2120  CD2 TRP A 305       0.642  18.533 -21.607  1.00  0.00           C  
ATOM   2121  NE1 TRP A 305       0.182  19.092 -23.732  1.00  0.00           N  
ATOM   2122  CE2 TRP A 305       0.015  19.492 -22.431  1.00  0.00           C  
ATOM   2123  CE3 TRP A 305       0.608  18.713 -20.218  1.00  0.00           C  
ATOM   2124  CZ2 TRP A 305      -0.643  20.606 -21.908  1.00  0.00           C  
ATOM   2125  CZ3 TRP A 305      -0.039  19.832 -19.702  1.00  0.00           C  
ATOM   2126  CH2 TRP A 305      -0.649  20.762 -20.544  1.00  0.00           C  
ATOM   2127  H   TRP A 305       3.542  14.372 -21.616  1.00  0.00           H  
ATOM   2128  HA  TRP A 305       3.884  16.985 -22.716  1.00  0.00           H  
ATOM   2129  HB2 TRP A 305       1.822  15.542 -22.840  1.00  0.00           H  
ATOM   2130  HB3 TRP A 305       1.513  15.934 -21.115  1.00  0.00           H  
ATOM   2131  HD1 TRP A 305       1.161  17.359 -24.645  1.00  0.00           H  
ATOM   2132  HE1 TRP A 305      -0.166  19.593 -24.562  1.00  0.00           H  
ATOM   2133  HE3 TRP A 305       1.077  17.994 -19.557  1.00  0.00           H  
ATOM   2134  HZ2 TRP A 305      -1.133  21.323 -22.556  1.00  0.00           H  
ATOM   2135  HZ3 TRP A 305      -0.069  19.983 -18.629  1.00  0.00           H  
ATOM   2136  HH2 TRP A 305      -1.139  21.627 -20.112  1.00  0.00           H  
ATOM   2137  N   LEU A 306       3.517  16.840 -19.410  1.00  0.00           N  
ATOM   2138  CA  LEU A 306       3.714  17.605 -18.177  1.00  0.00           C  
ATOM   2139  C   LEU A 306       5.155  18.115 -18.073  1.00  0.00           C  
ATOM   2140  O   LEU A 306       5.379  19.275 -17.738  1.00  0.00           O  
ATOM   2141  CB  LEU A 306       3.358  16.762 -16.942  1.00  0.00           C  
ATOM   2142  CG  LEU A 306       1.878  16.394 -16.785  1.00  0.00           C  
ATOM   2143  CD1 LEU A 306       1.690  15.237 -15.803  1.00  0.00           C  
ATOM   2144  CD2 LEU A 306       1.054  17.614 -16.374  1.00  0.00           C  
ATOM   2145  H   LEU A 306       3.236  15.882 -19.351  1.00  0.00           H  
ATOM   2146  HA  LEU A 306       3.042  18.476 -18.204  1.00  0.00           H  
ATOM   2147  HB2 LEU A 306       3.934  15.826 -16.995  1.00  0.00           H  
ATOM   2148  HB3 LEU A 306       3.661  17.328 -16.049  1.00  0.00           H  
ATOM   2149  HG  LEU A 306       1.512  16.059 -17.767  1.00  0.00           H  
ATOM   2150 HD11 LEU A 306       2.093  15.521 -14.820  1.00  0.00           H  
ATOM   2151 HD12 LEU A 306       0.619  15.008 -15.708  1.00  0.00           H  
ATOM   2152 HD13 LEU A 306       2.223  14.350 -16.175  1.00  0.00           H  
ATOM   2153 HD21 LEU A 306       1.153  18.398 -17.139  1.00  0.00           H  
ATOM   2154 HD22 LEU A 306      -0.004  17.327 -16.278  1.00  0.00           H  
ATOM   2155 HD23 LEU A 306       1.419  17.995 -15.409  1.00  0.00           H  
ATOM   2156  N   VAL A 307       6.110  17.243 -18.411  1.00  0.00           N  
ATOM   2157  CA  VAL A 307       7.529  17.593 -18.441  1.00  0.00           C  
ATOM   2158  C   VAL A 307       7.810  18.742 -19.413  1.00  0.00           C  
ATOM   2159  O   VAL A 307       8.436  19.721 -19.018  1.00  0.00           O  
ATOM   2160  CB  VAL A 307       8.412  16.346 -18.729  1.00  0.00           C  
ATOM   2161  CG1 VAL A 307       9.843  16.727 -19.100  1.00  0.00           C  
ATOM   2162  CG2 VAL A 307       8.405  15.423 -17.515  1.00  0.00           C  
ATOM   2163  H   VAL A 307       5.842  16.311 -18.654  1.00  0.00           H  
ATOM   2164  HA  VAL A 307       7.796  17.951 -17.436  1.00  0.00           H  
ATOM   2165  HB  VAL A 307       7.973  15.805 -19.581  1.00  0.00           H  
ATOM   2166 HG11 VAL A 307      10.297  17.295 -18.274  1.00  0.00           H  
ATOM   2167 HG12 VAL A 307      10.429  15.815 -19.284  1.00  0.00           H  
ATOM   2168 HG13 VAL A 307       9.834  17.346 -20.009  1.00  0.00           H  
ATOM   2169 HG21 VAL A 307       7.373  15.109 -17.299  1.00  0.00           H  
ATOM   2170 HG22 VAL A 307       9.022  14.537 -17.725  1.00  0.00           H  
ATOM   2171 HG23 VAL A 307       8.815  15.958 -16.645  1.00  0.00           H  
ATOM   2172  N   LYS A 308       7.325  18.644 -20.652  1.00  0.00           N  
ATOM   2173  CA  LYS A 308       7.485  19.721 -21.645  1.00  0.00           C  
ATOM   2174  C   LYS A 308       6.831  21.046 -21.248  1.00  0.00           C  
ATOM   2175  O   LYS A 308       7.311  22.118 -21.628  1.00  0.00           O  
ATOM   2176  CB  LYS A 308       6.905  19.311 -22.999  1.00  0.00           C  
ATOM   2177  CG  LYS A 308       7.673  18.230 -23.732  1.00  0.00           C  
ATOM   2178  CD  LYS A 308       7.161  18.072 -25.158  1.00  0.00           C  
ATOM   2179  CE  LYS A 308       7.055  16.614 -25.568  1.00  0.00           C  
ATOM   2180  NZ  LYS A 308       7.040  16.433 -27.047  1.00  0.00           N1+
ATOM   2181  H   LYS A 308       6.837  17.812 -20.916  1.00  0.00           H  
ATOM   2182  HA  LYS A 308       8.564  19.898 -21.764  1.00  0.00           H  
ATOM   2183  HB2 LYS A 308       5.880  18.947 -22.834  1.00  0.00           H  
ATOM   2184  HB3 LYS A 308       6.878  20.203 -23.641  1.00  0.00           H  
ATOM   2185  HG2 LYS A 308       8.739  18.501 -23.760  1.00  0.00           H  
ATOM   2186  HG3 LYS A 308       7.551  17.276 -23.198  1.00  0.00           H  
ATOM   2187  HD2 LYS A 308       6.165  18.534 -25.231  1.00  0.00           H  
ATOM   2188  HD3 LYS A 308       7.854  18.584 -25.842  1.00  0.00           H  
ATOM   2189  HE2 LYS A 308       7.917  16.069 -25.155  1.00  0.00           H  
ATOM   2190  HE3 LYS A 308       6.125  16.198 -25.153  1.00  0.00           H  
ATOM   2191  HZ1 LYS A 308       7.887  16.812 -27.441  1.00  0.00           H  
ATOM   2192  HZ2 LYS A 308       6.978  15.451 -27.265  1.00  0.00           H  
ATOM   2193  HZ3 LYS A 308       6.244  16.914 -27.436  1.00  0.00           H  
ATOM   2194  N   GLN A 309       5.738  20.957 -20.488  1.00  0.00           N  
ATOM   2195  CA  GLN A 309       4.968  22.134 -20.083  1.00  0.00           C  
ATOM   2196  C   GLN A 309       5.406  22.671 -18.712  1.00  0.00           C  
ATOM   2197  O   GLN A 309       4.728  23.511 -18.127  1.00  0.00           O  
ATOM   2198  CB  GLN A 309       3.473  21.803 -20.113  1.00  0.00           C  
ATOM   2199  CG  GLN A 309       2.954  21.516 -21.516  1.00  0.00           C  
ATOM   2200  CD  GLN A 309       2.902  22.753 -22.394  1.00  0.00           C  
ATOM   2201  OE1 GLN A 309       2.664  23.858 -21.915  1.00  0.00           O  
ATOM   2202  NE2 GLN A 309       3.104  22.566 -23.693  1.00  0.00           N  
ATOM   2203  H   GLN A 309       5.434  20.054 -20.184  1.00  0.00           H  
ATOM   2204  HA  GLN A 309       5.153  22.928 -20.821  1.00  0.00           H  
ATOM   2205  HB2 GLN A 309       3.298  20.916 -19.486  1.00  0.00           H  
ATOM   2206  HB3 GLN A 309       2.917  22.658 -19.702  1.00  0.00           H  
ATOM   2207  HG2 GLN A 309       3.616  20.777 -21.990  1.00  0.00           H  
ATOM   2208  HG3 GLN A 309       1.939  21.100 -21.436  1.00  0.00           H  
ATOM   2209 HE21 GLN A 309       3.279  21.646 -24.044  1.00  0.00           H  
ATOM   2210 HE22 GLN A 309       3.081  23.345 -24.320  1.00  0.00           H  
ATOM   2211  N   ARG A 310       6.559  22.193 -18.233  1.00  0.00           N  
ATOM   2212  CA  ARG A 310       7.217  22.632 -16.998  1.00  0.00           C  
ATOM   2213  C   ARG A 310       6.457  22.255 -15.712  1.00  0.00           C  
ATOM   2214  O   ARG A 310       6.576  22.922 -14.692  1.00  0.00           O  
ATOM   2215  CB  ARG A 310       7.535  24.137 -17.044  1.00  0.00           C  
ATOM   2216  CG  ARG A 310       8.191  24.602 -18.344  1.00  0.00           C  
ATOM   2217  CD  ARG A 310       8.726  26.026 -18.251  1.00  0.00           C  
ATOM   2218  NE  ARG A 310       7.726  26.969 -17.726  1.00  0.00           N  
ATOM   2219  CZ  ARG A 310       7.784  27.633 -16.562  1.00  0.00           C  
ATOM   2220  NH1 ARG A 310       8.814  27.511 -15.719  1.00  0.00           N1+
ATOM   2221  NH2 ARG A 310       6.783  28.451 -16.235  1.00  0.00           N  
ATOM   2222  H   ARG A 310       7.011  21.475 -18.762  1.00  0.00           H  
ATOM   2223  HA  ARG A 310       8.180  22.103 -16.954  1.00  0.00           H  
ATOM   2224  HB2 ARG A 310       6.594  24.692 -16.915  1.00  0.00           H  
ATOM   2225  HB3 ARG A 310       8.215  24.371 -16.212  1.00  0.00           H  
ATOM   2226  HG2 ARG A 310       9.026  23.926 -18.579  1.00  0.00           H  
ATOM   2227  HG3 ARG A 310       7.445  24.558 -19.151  1.00  0.00           H  
ATOM   2228  HD2 ARG A 310       9.601  26.032 -17.584  1.00  0.00           H  
ATOM   2229  HD3 ARG A 310       9.029  26.356 -19.256  1.00  0.00           H  
ATOM   2230  HE  ARG A 310       6.896  27.137 -18.313  1.00  0.00           H  
ATOM   2231 HH11 ARG A 310       9.601  26.890 -15.954  1.00  0.00           H  
ATOM   2232 HH12 ARG A 310       8.821  28.038 -14.834  1.00  0.00           H  
ATOM   2233 HH21 ARG A 310       5.982  28.565 -16.872  1.00  0.00           H  
ATOM   2234 HH22 ARG A 310       6.811  28.969 -15.345  1.00  0.00           H  
ATOM   2235  N   GLY A 311       5.704  21.163 -15.772  1.00  0.00           N  
ATOM   2236  CA  GLY A 311       5.043  20.589 -14.615  1.00  0.00           C  
ATOM   2237  C   GLY A 311       4.174  21.563 -13.848  1.00  0.00           C  
ATOM   2238  O   GLY A 311       3.455  22.378 -14.427  1.00  0.00           O  
ATOM   2239  H   GLY A 311       5.587  20.714 -16.658  1.00  0.00           H  
ATOM   2240  HA2 GLY A 311       5.815  20.205 -13.932  1.00  0.00           H  
ATOM   2241  HA3 GLY A 311       4.409  19.758 -14.957  1.00  0.00           H  
ATOM   2242  N   TRP A 312       4.265  21.484 -12.524  1.00  0.00           N  
ATOM   2243  CA  TRP A 312       3.441  22.294 -11.658  1.00  0.00           C  
ATOM   2244  C   TRP A 312       3.809  23.780 -11.686  1.00  0.00           C  
ATOM   2245  O   TRP A 312       2.944  24.625 -11.504  1.00  0.00           O  
ATOM   2246  CB  TRP A 312       3.432  21.710 -10.249  1.00  0.00           C  
ATOM   2247  CG  TRP A 312       2.685  20.407 -10.235  1.00  0.00           C  
ATOM   2248  CD1 TRP A 312       3.213  19.159 -10.159  1.00  0.00           C  
ATOM   2249  CD2 TRP A 312       1.272  20.240 -10.391  1.00  0.00           C  
ATOM   2250  NE1 TRP A 312       2.208  18.211 -10.208  1.00  0.00           N  
ATOM   2251  CE2 TRP A 312       1.012  18.854 -10.371  1.00  0.00           C  
ATOM   2252  CE3 TRP A 312       0.202  21.128 -10.538  1.00  0.00           C  
ATOM   2253  CZ2 TRP A 312      -0.285  18.335 -10.483  1.00  0.00           C  
ATOM   2254  CZ3 TRP A 312      -1.081  20.618 -10.633  1.00  0.00           C  
ATOM   2255  CH2 TRP A 312      -1.314  19.237 -10.610  1.00  0.00           C  
ATOM   2256  H   TRP A 312       4.921  20.848 -12.118  1.00  0.00           H  
ATOM   2257  HA  TRP A 312       2.412  22.224 -12.040  1.00  0.00           H  
ATOM   2258  HB2 TRP A 312       4.467  21.539  -9.919  1.00  0.00           H  
ATOM   2259  HB3 TRP A 312       2.941  22.418  -9.565  1.00  0.00           H  
ATOM   2260  HD1 TRP A 312       4.276  18.936 -10.072  1.00  0.00           H  
ATOM   2261  HE1 TRP A 312       2.338  17.192 -10.134  1.00  0.00           H  
ATOM   2262  HE3 TRP A 312       0.374  22.198 -10.577  1.00  0.00           H  
ATOM   2263  HZ2 TRP A 312      -0.469  17.267 -10.470  1.00  0.00           H  
ATOM   2264  HZ3 TRP A 312      -1.919  21.299 -10.727  1.00  0.00           H  
ATOM   2265  HH2 TRP A 312      -2.331  18.871 -10.694  1.00  0.00           H  
ATOM   2266  N   ASP A 313       5.072  24.095 -11.961  1.00  0.00           N  
ATOM   2267  CA  ASP A 313       5.452  25.494 -12.222  1.00  0.00           C  
ATOM   2268  C   ASP A 313       4.711  26.024 -13.449  1.00  0.00           C  
ATOM   2269  O   ASP A 313       4.213  27.155 -13.456  1.00  0.00           O  
ATOM   2270  CB  ASP A 313       6.974  25.615 -12.407  1.00  0.00           C  
ATOM   2271  CG  ASP A 313       7.738  25.383 -11.115  1.00  0.00           C  
ATOM   2272  OD1 ASP A 313       7.424  26.052 -10.116  1.00  0.00           O  
ATOM   2273  OD2 ASP A 313       8.654  24.537 -11.098  1.00  0.00           O1-
ATOM   2274  H   ASP A 313       5.768  23.377 -11.991  1.00  0.00           H  
ATOM   2275  HA  ASP A 313       5.160  26.101 -11.352  1.00  0.00           H  
ATOM   2276  HB2 ASP A 313       7.300  24.870 -13.148  1.00  0.00           H  
ATOM   2277  HB3 ASP A 313       7.205  26.625 -12.777  1.00  0.00           H  
ATOM   2278  N   GLY A 314       4.616  25.180 -14.477  1.00  0.00           N  
ATOM   2279  CA  GLY A 314       3.874  25.504 -15.691  1.00  0.00           C  
ATOM   2280  C   GLY A 314       2.382  25.687 -15.475  1.00  0.00           C  
ATOM   2281  O   GLY A 314       1.773  26.582 -16.049  1.00  0.00           O  
ATOM   2282  H   GLY A 314       5.070  24.291 -14.414  1.00  0.00           H  
ATOM   2283  HA2 GLY A 314       4.021  24.688 -16.414  1.00  0.00           H  
ATOM   2284  HA3 GLY A 314       4.280  26.438 -16.105  1.00  0.00           H  
ATOM   2285  N   PHE A 315       1.800  24.819 -14.652  1.00  0.00           N  
ATOM   2286  CA  PHE A 315       0.389  24.894 -14.261  1.00  0.00           C  
ATOM   2287  C   PHE A 315       0.089  26.251 -13.624  1.00  0.00           C  
ATOM   2288  O   PHE A 315      -0.851  26.935 -14.015  1.00  0.00           O  
ATOM   2289  CB  PHE A 315       0.080  23.738 -13.289  1.00  0.00           C  
ATOM   2290  CG  PHE A 315      -1.295  23.767 -12.686  1.00  0.00           C  
ATOM   2291  CD1 PHE A 315      -2.390  23.341 -13.414  1.00  0.00           C  
ATOM   2292  CD2 PHE A 315      -1.492  24.162 -11.362  1.00  0.00           C  
ATOM   2293  CE1 PHE A 315      -3.658  23.343 -12.851  1.00  0.00           C  
ATOM   2294  CE2 PHE A 315      -2.762  24.166 -10.799  1.00  0.00           C  
ATOM   2295  CZ  PHE A 315      -3.846  23.759 -11.549  1.00  0.00           C  
ATOM   2296  H   PHE A 315       2.355  24.075 -14.280  1.00  0.00           H  
ATOM   2297  HA  PHE A 315      -0.239  24.782 -15.157  1.00  0.00           H  
ATOM   2298  HB2 PHE A 315       0.192  22.791 -13.838  1.00  0.00           H  
ATOM   2299  HB3 PHE A 315       0.813  23.776 -12.470  1.00  0.00           H  
ATOM   2300  HD1 PHE A 315      -2.257  23.002 -14.435  1.00  0.00           H  
ATOM   2301  HD2 PHE A 315      -0.642  24.470 -10.764  1.00  0.00           H  
ATOM   2302  HE1 PHE A 315      -4.508  23.015 -13.439  1.00  0.00           H  
ATOM   2303  HE2 PHE A 315      -2.901  24.488  -9.773  1.00  0.00           H  
ATOM   2304  HZ  PHE A 315      -4.840  23.766 -11.118  1.00  0.00           H  
ATOM   2305  N   VAL A 316       0.941  26.638 -12.679  1.00  0.00           N  
ATOM   2306  CA  VAL A 316       0.783  27.892 -11.934  1.00  0.00           C  
ATOM   2307  C   VAL A 316       0.874  29.087 -12.885  1.00  0.00           C  
ATOM   2308  O   VAL A 316       0.005  29.960 -12.875  1.00  0.00           O  
ATOM   2309  CB  VAL A 316       1.835  27.999 -10.803  1.00  0.00           C  
ATOM   2310  CG1 VAL A 316       1.844  29.395 -10.166  1.00  0.00           C  
ATOM   2311  CG2 VAL A 316       1.568  26.942  -9.730  1.00  0.00           C  
ATOM   2312  H   VAL A 316       1.722  26.050 -12.467  1.00  0.00           H  
ATOM   2313  HA  VAL A 316      -0.216  27.895 -11.473  1.00  0.00           H  
ATOM   2314  HB  VAL A 316       2.828  27.813 -11.239  1.00  0.00           H  
ATOM   2315 HG11 VAL A 316       0.851  29.614  -9.748  1.00  0.00           H  
ATOM   2316 HG12 VAL A 316       2.595  29.427  -9.363  1.00  0.00           H  
ATOM   2317 HG13 VAL A 316       2.093  30.145 -10.931  1.00  0.00           H  
ATOM   2318 HG21 VAL A 316       1.615  25.940 -10.182  1.00  0.00           H  
ATOM   2319 HG22 VAL A 316       2.328  27.023  -8.939  1.00  0.00           H  
ATOM   2320 HG23 VAL A 316       0.570  27.103  -9.297  1.00  0.00           H  
ATOM   2321  N   GLU A 317       1.914  29.084 -13.718  1.00  0.00           N  
ATOM   2322  CA  GLU A 317       2.127  30.135 -14.709  1.00  0.00           C  
ATOM   2323  C   GLU A 317       0.972  30.241 -15.694  1.00  0.00           C  
ATOM   2324  O   GLU A 317       0.551  31.345 -16.019  1.00  0.00           O  
ATOM   2325  CB  GLU A 317       3.446  29.924 -15.459  1.00  0.00           C1-
ATOM   2326  H   GLU A 317       2.573  28.334 -13.662  1.00  0.00           H  
ATOM   2327  HA  GLU A 317       2.194  31.091 -14.169  1.00  0.00           H  
ATOM   2328  HB1 GLU A 317       3.571  30.716 -16.212  1.00  0.00           H  
ATOM   2329  HB2 GLU A 317       4.283  29.961 -14.746  1.00  0.00           H  
ATOM   2330  N   PHE A 318       0.445  29.101 -16.155  1.00  0.00           N  
ATOM   2331  CA  PHE A 318      -0.635  29.095 -17.147  1.00  0.00           C  
ATOM   2332  C   PHE A 318      -1.885  29.816 -16.649  1.00  0.00           C  
ATOM   2333  O   PHE A 318      -2.512  30.597 -17.381  1.00  0.00           O  
ATOM   2334  CB  PHE A 318      -0.985  27.654 -17.523  1.00  0.00           C  
ATOM   2335  CG  PHE A 318      -1.994  27.539 -18.627  1.00  0.00           C  
ATOM   2336  CD1 PHE A 318      -1.592  27.593 -19.957  1.00  0.00           C  
ATOM   2337  CD2 PHE A 318      -3.344  27.357 -18.347  1.00  0.00           C  
ATOM   2338  CE1 PHE A 318      -2.514  27.463 -20.973  1.00  0.00           C  
ATOM   2339  CE2 PHE A 318      -4.275  27.246 -19.370  1.00  0.00           C  
ATOM   2340  CZ  PHE A 318      -3.853  27.294 -20.685  1.00  0.00           C  
ATOM   2341  H   PHE A 318       0.797  28.229 -15.814  1.00  0.00           H  
ATOM   2342  HA  PHE A 318      -0.276  29.616 -18.047  1.00  0.00           H  
ATOM   2343  HB2 PHE A 318      -0.063  27.146 -17.843  1.00  0.00           H  
ATOM   2344  HB3 PHE A 318      -1.389  27.152 -16.631  1.00  0.00           H  
ATOM   2345  HD1 PHE A 318      -0.545  27.738 -20.197  1.00  0.00           H  
ATOM   2346  HD2 PHE A 318      -3.673  27.301 -17.316  1.00  0.00           H  
ATOM   2347  HE1 PHE A 318      -2.185  27.494 -22.006  1.00  0.00           H  
ATOM   2348  HE2 PHE A 318      -5.327  27.122 -19.139  1.00  0.00           H  
ATOM   2349  HZ  PHE A 318      -4.573  27.199 -21.490  1.00  0.00           H  
ATOM   2350  N   PHE A 319      -2.242  29.556 -15.398  1.00  0.00           N  
ATOM   2351  CA  PHE A 319      -3.465  30.109 -14.818  1.00  0.00           C  
ATOM   2352  C   PHE A 319      -3.276  31.433 -14.070  1.00  0.00           C  
ATOM   2353  O   PHE A 319      -4.245  31.968 -13.545  1.00  0.00           O  
ATOM   2354  CB  PHE A 319      -4.138  29.056 -13.927  1.00  0.00           C  
ATOM   2355  CG  PHE A 319      -4.765  27.929 -14.704  1.00  0.00           C  
ATOM   2356  CD1 PHE A 319      -5.865  28.166 -15.526  1.00  0.00           C  
ATOM   2357  CD2 PHE A 319      -4.263  26.633 -14.622  1.00  0.00           C  
ATOM   2358  CE1 PHE A 319      -6.452  27.144 -16.254  1.00  0.00           C  
ATOM   2359  CE2 PHE A 319      -4.851  25.604 -15.348  1.00  0.00           C  
ATOM   2360  CZ  PHE A 319      -5.942  25.860 -16.164  1.00  0.00           C  
ATOM   2361  H   PHE A 319      -1.660  28.967 -14.838  1.00  0.00           H  
ATOM   2362  HA  PHE A 319      -4.147  30.318 -15.655  1.00  0.00           H  
ATOM   2363  HB2 PHE A 319      -3.379  28.634 -13.251  1.00  0.00           H  
ATOM   2364  HB3 PHE A 319      -4.922  29.550 -13.335  1.00  0.00           H  
ATOM   2365  HD1 PHE A 319      -6.269  29.169 -15.597  1.00  0.00           H  
ATOM   2366  HD2 PHE A 319      -3.409  26.425 -13.988  1.00  0.00           H  
ATOM   2367  HE1 PHE A 319      -7.306  27.348 -16.890  1.00  0.00           H  
ATOM   2368  HE2 PHE A 319      -4.455  24.598 -15.276  1.00  0.00           H  
ATOM   2369  HZ  PHE A 319      -6.396  25.055 -16.731  1.00  0.00           H  
ATOM   2370  N   HIS A 320      -2.048  31.952 -14.029  1.00  0.00           N  
ATOM   2371  CA  HIS A 320      -1.764  33.265 -13.435  1.00  0.00           C  
ATOM   2372  C   HIS A 320      -2.465  34.381 -14.213  1.00  0.00           C  
ATOM   2373  O   HIS A 320      -2.405  34.416 -15.444  1.00  0.00           O  
ATOM   2374  CB  HIS A 320      -0.247  33.509 -13.399  1.00  0.00           C  
ATOM   2375  CG  HIS A 320       0.137  34.924 -13.095  1.00  0.00           C  
ATOM   2376  ND1 HIS A 320       0.670  35.767 -14.047  1.00  0.00           N  
ATOM   2377  CD2 HIS A 320       0.055  35.647 -11.953  1.00  0.00           C  
ATOM   2378  CE1 HIS A 320       0.908  36.947 -13.502  1.00  0.00           C  
ATOM   2379  NE2 HIS A 320       0.542  36.902 -12.232  1.00  0.00           N  
ATOM   2380  H   HIS A 320      -1.291  31.427 -14.418  1.00  0.00           H  
ATOM   2381  HA  HIS A 320      -2.144  33.270 -12.403  1.00  0.00           H  
ATOM   2382  HB2 HIS A 320       0.189  32.859 -12.626  1.00  0.00           H  
ATOM   2383  HB3 HIS A 320       0.170  33.241 -14.381  1.00  0.00           H  
ATOM   2384  HD1 HIS A 320       0.854  35.516 -15.029  1.00  0.00           H  
ATOM   2385  HD2 HIS A 320      -0.325  35.300 -10.994  1.00  0.00           H  
ATOM   2386  HE1 HIS A 320       1.333  37.810 -14.012  1.00  0.00           H  
TER    2387      HIS A 320 
HETATM 2388  N   THR     0D    -15.097  16.373 -21.026  1.00  0.00           N  
HETATM 2389  C   THR     0D    -14.873  17.531 -21.646  1.00  0.00           C  
HETATM 2390  C   THR     0D    -15.411  18.803 -21.136  1.00  0.00           C  
HETATM 2391  N   THR     0D    -15.615  19.868 -22.116  1.00  0.00           N  
HETATM 2392  C   THR     0D    -17.015  20.269 -22.166  1.00  0.00           C  
HETATM 2393  C   THR     0D    -17.451  21.740 -22.491  1.00  0.00           C  
HETATM 2394  C   THR     0D    -18.836  22.166 -21.900  1.00  0.00           C  
HETATM 2395  C   THR     0D    -19.761  20.955 -21.598  1.00  0.00           C  
HETATM 2396  C   THR     0D    -19.092  19.898 -20.669  1.00  0.00           C  
HETATM 2397  C   THR     0D    -17.533  19.914 -20.754  1.00  0.00           C  
HETATM 2398  C   THR     0D    -16.803  18.604 -20.462  1.00  0.00           C  
HETATM 2399  C   THR     0D    -14.654  20.447 -22.869  1.00  0.00           C  
HETATM 2400  C   THR     0D    -13.196  20.354 -22.671  1.00  0.00           C  
HETATM 2401  C   THR     0D    -12.442  19.868 -23.952  1.00  0.00           C  
HETATM 2402  C   THR     0D    -10.980  19.749 -23.777  1.00  0.00           C  
HETATM 2403  O   THR     0D    -10.454  18.717 -23.079  1.00  0.00           O  
HETATM 2404  O   THR     0D    -10.140  20.644 -24.349  1.00  0.00           O1-
HETATM 2405  N   THR     0D    -12.701  21.648 -22.294  1.00  0.00           N  
HETATM 2406  S   THR     0D    -12.841  22.277 -20.732  1.00  0.00           S2+
HETATM 2407  C   THR     0D    -11.618  23.420 -20.213  1.00  0.00           C  
HETATM 2408  C   THR     0D    -10.849  24.176 -21.120  1.00  0.00           C  
HETATM 2409  C   THR     0D     -9.943  25.137 -20.630  1.00  0.00           C  
HETATM 2410  C   THR     0D     -9.750  25.352 -19.245  1.00  0.00           C  
HETATM 2411  C   THR     0D    -10.530  24.599 -18.308  1.00  0.00           C  
HETATM 2412  C   THR     0D    -11.445  23.641 -18.833  1.00  0.00           C  
HETATM 2413  C   THR     0D    -10.536  24.791 -16.804  1.00  0.00           C  
HETATM 2414  C   THR     0D    -11.434  25.986 -16.379  1.00  0.00           C  
HETATM 2415  C   THR     0D     -9.149  24.833 -16.099  1.00  0.00           C  
HETATM 2416  C   THR     0D     -8.690  26.321 -18.852  1.00  0.00           C  
HETATM 2417  O   THR     0D    -11.013  24.037 -22.474  1.00  0.00           O  
HETATM 2418  C   THR     0D     -9.979  23.267 -23.114  1.00  0.00           C  
HETATM 2419  O   THR     0D    -14.269  22.954 -20.576  1.00  0.00           O1-
HETATM 2420  O   THR     0D    -12.811  21.075 -19.693  1.00  0.00           O1-
HETATM 2421  O   THR     0D    -14.990  21.176 -23.795  1.00  0.00           O  
HETATM 2422  O   THR     0D    -14.239  17.526 -22.692  1.00  0.00           O  
HETATM 2423  C   THR     0D    -14.643  15.066 -21.434  1.00  0.00           C  
HETATM 2424  C   THR     0D    -14.951  14.780 -22.834  1.00  0.00           C  
HETATM 2425  O   THR     0D    -14.067  14.786 -23.678  1.00  0.00           O  
HETATM 2426  N   THR     0D    -16.182  14.567 -23.253  1.00  0.00           N  
HETATM 2427  C   THR     0D    -15.243  13.937 -20.542  1.00  0.00           C  
HETATM 2428  C   THR     0D    -14.831  13.945 -19.121  1.00  0.00           C  
HETATM 2429  C   THR     0D    -13.522  13.795 -18.649  1.00  0.00           C  
HETATM 2430  N   THR     0D    -13.539  13.693 -17.308  1.00  0.00           N  
HETATM 2431  C   THR     0D    -14.807  13.769 -16.880  1.00  0.00           C  
HETATM 2432  C   THR     0D    -15.646  13.939 -17.986  1.00  0.00           C  
HETATM 2433  C   THR     0D    -17.041  14.028 -17.812  1.00  0.00           C  
HETATM 2434  C   THR     0D    -17.574  13.938 -16.510  1.00  0.00           C  
HETATM 2435  C   THR     0D    -16.722  13.749 -15.399  1.00  0.00           C  
HETATM 2436  C   THR     0D    -15.326  13.664 -15.579  1.00  0.00           C  
HETATM 2437  H   THR     0D    -15.633  16.405 -20.218  1.00  0.00           H  
HETATM 2438  H   THR     0D    -14.726  19.170 -20.366  1.00  0.00           H  
HETATM 2439  H   THR     0D    -17.503  19.611 -22.898  1.00  0.00           H  
HETATM 2440  H   THR     0D    -16.694  22.434 -22.119  1.00  0.00           H  
HETATM 2441  H   THR     0D    -17.496  21.853 -23.578  1.00  0.00           H  
HETATM 2442  H   THR     0D    -18.677  22.709 -20.965  1.00  0.00           H  
HETATM 2443  H   THR     0D    -19.342  22.845 -22.590  1.00  0.00           H  
HETATM 2444  H   THR     0D    -20.024  20.482 -22.552  1.00  0.00           H  
HETATM 2445  H   THR     0D    -20.694  21.310 -21.144  1.00  0.00           H  
HETATM 2446  H   THR     0D    -19.481  18.911 -20.936  1.00  0.00           H  
HETATM 2447  H   THR     0D    -19.386  20.090 -19.633  1.00  0.00           H  
HETATM 2448  H   THR     0D    -17.163  20.666 -20.045  1.00  0.00           H  
HETATM 2449  H   THR     0D    -17.356  17.774 -20.915  1.00  0.00           H  
HETATM 2450  H   THR     0D    -16.713  18.427 -19.387  1.00  0.00           H  
HETATM 2451  H   THR     0D    -12.952  19.656 -21.872  1.00  0.00           H  
HETATM 2452  H   THR     0D    -12.634  20.560 -24.776  1.00  0.00           H  
HETATM 2453  H   THR     0D    -12.816  18.890 -24.258  1.00  0.00           H  
HETATM 2454  H   THR     0D    -12.583  22.294 -23.009  1.00  0.00           H  
HETATM 2455  H   THR     0D     -9.404  25.678 -21.311  1.00  0.00           H  
HETATM 2456  H   THR     0D    -12.024  23.098 -18.186  1.00  0.00           H  
HETATM 2457  H   THR     0D    -11.013  23.917 -16.349  1.00  0.00           H  
HETATM 2458  H   THR     0D    -12.453  25.840 -16.750  1.00  0.00           H  
HETATM 2459  H   THR     0D    -11.059  26.933 -16.760  1.00  0.00           H  
HETATM 2460  H   THR     0D    -11.481  26.052 -15.289  1.00  0.00           H  
HETATM 2461  H   THR     0D     -8.682  25.814 -16.194  1.00  0.00           H  
HETATM 2462  H   THR     0D     -8.484  24.070 -16.510  1.00  0.00           H  
HETATM 2463  H   THR     0D     -9.277  24.628 -15.034  1.00  0.00           H  
HETATM 2464  H   THR     0D     -9.093  27.087 -18.189  1.00  0.00           H  
HETATM 2465  H   THR     0D     -8.241  26.833 -19.705  1.00  0.00           H  
HETATM 2466  H   THR     0D     -7.883  25.782 -18.347  1.00  0.00           H  
HETATM 2467  H   THR     0D     -9.867  22.281 -22.654  1.00  0.00           H  
HETATM 2468  H   THR     0D     -9.018  23.786 -23.084  1.00  0.00           H  
HETATM 2469  H   THR     0D    -10.256  23.133 -24.159  1.00  0.00           H  
HETATM 2470  H   THR     0D    -13.556  15.055 -21.298  1.00  0.00           H  
HETATM 2471  H   THR     0D    -16.354  14.413 -24.195  1.00  0.00           H  
HETATM 2472  H   THR     0D    -16.922  14.582 -22.624  1.00  0.00           H  
HETATM 2473  H   THR     0D    -16.333  13.983 -20.601  1.00  0.00           H  
HETATM 2474  H   THR     0D    -14.942  12.963 -20.943  1.00  0.00           H  
HETATM 2475  H   THR     0D    -12.682  13.722 -19.225  1.00  0.00           H  
HETATM 2476  H   THR     0D    -12.761  13.553 -16.743  1.00  0.00           H  
HETATM 2477  H   THR     0D    -17.665  14.154 -18.609  1.00  0.00           H  
HETATM 2478  H   THR     0D    -18.584  14.004 -16.366  1.00  0.00           H  
HETATM 2479  H   THR     0D    -17.121  13.671 -14.460  1.00  0.00           H  
HETATM 2480  H   THR     0D    -14.701  13.519 -14.780  1.00  0.00           H  
CONECT  376  377  381
CONECT  377  376  378  380  382
CONECT  378  377  379  379
CONECT  379  378  378
CONECT  380  377  384  383
CONECT  381  376
CONECT  382  377
CONECT  383  380
CONECT  384  380
CONECT  411  412  416
CONECT  412  411  413  415  417
CONECT  413  412  414  414
CONECT  414  413  413
CONECT  415  412  419  418
CONECT  416  411
CONECT  417  412
CONECT  418  415
CONECT  419  415
CONECT  537  538  542
CONECT  538  537  539  541  543
CONECT  539  538  540  540
CONECT  540  539  539
CONECT  541  538  545  544
CONECT  542  537
CONECT  543  538
CONECT  544  541
CONECT  545  541
CONECT 2321 2322 2326
CONECT 2322 2321 2323 2325 2327
CONECT 2323 2322 2324 2324
CONECT 2324 2323 2323
CONECT 2325 2322 2329 2328
CONECT 2326 2321
CONECT 2327 2322
CONECT 2328 2325
CONECT 2329 2325
CONECT 2388 2437 2389 2423
CONECT 2389 2388 2390 2422 2422
CONECT 2390 2389 2438 2391 2398
CONECT 2391 2390 2392 2399
CONECT 2392 2391 2439 2393 2397
CONECT 2393 2392 2440 2441 2394
CONECT 2394 2393 2442 2443 2395
CONECT 2395 2394 2444 2445 2396
CONECT 2396 2395 2446 2447 2397
CONECT 2397 2392 2396 2448 2398
CONECT 2398 2390 2397 2449 2450
CONECT 2399 2391 2400 2421 2421
CONECT 2400 2399 2451 2401 2405
CONECT 2401 2400 2452 2453 2402
CONECT 2402 2401 2403 2403 2404
CONECT 2403 2402 2402
CONECT 2404 2402
CONECT 2405 2400 2454 2406
CONECT 2406 2405 2407 2419 2420
CONECT 2407 2406 2408 2412 2412
CONECT 2408 2407 2409 2409 2417
CONECT 2409 2408 2408 2455 2410
CONECT 2410 2409 2411 2411 2416
CONECT 2411 2410 2410 2412 2413
CONECT 2412 2407 2407 2411 2456
CONECT 2413 2411 2457 2414 2415
CONECT 2414 2413 2458 2459 2460
CONECT 2415 2413 2461 2462 2463
CONECT 2416 2410 2464 2465 2466
CONECT 2417 2408 2418
CONECT 2418 2417 2467 2468 2469
CONECT 2419 2406
CONECT 2420 2406
CONECT 2421 2399 2399
CONECT 2422 2389 2389
CONECT 2423 2388 2470 2424 2427
CONECT 2424 2423 2425 2425 2426
CONECT 2425 2424 2424
CONECT 2426 2424 2471 2472
CONECT 2427 2423 2473 2474 2428
CONECT 2428 2427 2429 2429 2432
CONECT 2429 2428 2428 2475 2430
CONECT 2430 2429 2476 2431
CONECT 2431 2430 2432 2436 2436
CONECT 2432 2428 2431 2433 2433
CONECT 2433 2432 2432 2477 2434
CONECT 2434 2433 2478 2435 2435
CONECT 2435 2434 2434 2479 2436
CONECT 2436 2431 2431 2435 2480
CONECT 2437 2388
CONECT 2438 2390
CONECT 2439 2392
CONECT 2440 2393
CONECT 2441 2393
CONECT 2442 2394
CONECT 2443 2394
CONECT 2444 2395
CONECT 2445 2395
CONECT 2446 2396
CONECT 2447 2396
CONECT 2448 2397
CONECT 2449 2398
CONECT 2450 2398
CONECT 2451 2400
CONECT 2452 2401
CONECT 2453 2401
CONECT 2454 2405
CONECT 2455 2409
CONECT 2456 2412
CONECT 2457 2413
CONECT 2458 2414
CONECT 2459 2414
CONECT 2460 2414
CONECT 2461 2415
CONECT 2462 2415
CONECT 2463 2415
CONECT 2464 2416
CONECT 2465 2416
CONECT 2466 2416
CONECT 2467 2418
CONECT 2468 2418
CONECT 2469 2418
CONECT 2470 2423
CONECT 2471 2426
CONECT 2472 2426
CONECT 2473 2427
CONECT 2474 2427
CONECT 2475 2429
CONECT 2476 2430
CONECT 2477 2433
CONECT 2478 2434
CONECT 2479 2435
CONECT 2480 2436
END
